# Supplementary material for: Network analysis identifies a gene biomarker panel for sepsis-induced acute respiratory distress syndrome
Source: BMC Med Genomics. 2023 Jul 13;16:165. doi: 10.1186/s12920-023-01595-8 (PMC10339646; doi:10.1186/s12920-023-01595-8)
Supplement: Supplementary file 1 — Supplementary Material 1 [file 12920_2023_1595_MOESM1_ESM.xlsx]

## Sheet: arrary samples
Title	ID	Group	Subject id:	Tissue	description	Sample_description
sample 1_Sepsis Day 0	GSM812609	Sepsis	170433	whole blood	sample 1	170433_DO011142508DR_5388500006_A
sample 2_Sepsis Day 7	GSM812610	Sepsis	169921	whole blood	sample 2	169921_DO01114302XDR_5388500006_B
sample 3_untreated	GSM812611	control	169694	whole blood	sample 3	169694_DO011133200DR_5388500006_C
sample 4_untreated	GSM812612	control	169695	whole blood	sample 4	169695_DO011133229DR_5388500007_I
sample 5_untreated	GSM812613	control	169696	whole blood	sample 5	169696_DO011133247DR_5388500008_I
sample 6_Sepsis Day 0	GSM812614	Sepsis	169930	whole blood	sample 6	169930_DO01114320XDR_5388500003_K
sample 7_se/ARDS Day 0	GSM812615	ARDS	169832	whole blood	sample 7	169832_DO011139819DR_5388500011_K
sample 8_se/ARDS Day 0	GSM812616	ARDS	169792	whole blood	sample 8	169792_DO011139594DR_5388500006_D
sample 9_se/ARDS Day 7	GSM812617	ARDS	170235	whole blood	sample 9	170235_DO011139954DR_5388500006_E
sample 10_se/ARDS Day 0	GSM812618	ARDS	169790	whole blood	sample 10	169790_DO011139558DR_5388500012_K
sample 11_untreated	GSM812619	control	169697	whole blood	sample 11	169697_DO011133265DR_5388500009_I
sample 12_untreated	GSM812620	control	169698	whole blood	sample 12	169698_DO011133283DR_5388500010_I
sample 13_untreated	GSM812621	control	169699	whole blood	sample 13	169699_DO01113330XDR_5388500011_G
sample 14_Sepsis Day 0	GSM812622	Sepsis	169926	whole blood	sample 14	169926_DO011143129DR_5388500007_A
sample 15_Sepsis Day 7	GSM812623	Sepsis	169922	whole blood	sample 15	169922_DO011143048DR_5388500007_B
sample 16_untreated	GSM812624	control	169701	whole blood	sample 16	169701_DO011133346DR_5388500001_G
sample 17_untreated	GSM812625	control	169701	whole blood	sample 17	169701_DO011133346DR_5388500012_G
sample 19_untreated	GSM812627	control	169700	whole blood	sample 19	169700_DO011133328DR_5388500017_G
sample 21_Sepsis Day 0	GSM812629	Sepsis	169894	whole blood	sample 21	169894_DO011142346DR_5388500008_A
sample 22_Sepsis Day 7	GSM812630	Sepsis	169932	whole blood	sample 22	169932_DO011143246DR_5388500008_B
sample 23_se/ARDS Day 0	GSM812631	ARDS	169774	whole blood	sample 23	169774_DO011139511DR_5388500008_C
sample 24_se/ARDS Day 7	GSM812632	ARDS	169831	whole blood	sample 24	169831_DO011139792DR_5388500008_D
sample 25_Sepsis Day 0	GSM812633	Sepsis	169928	whole blood	sample 25	169928_DO011143165DR_5388500004_J
sample 26_Sepsis Day 0	GSM812634	Sepsis	169853	whole blood	sample 26	169853_DO011142166DR_5388500006_F
sample 27_Sepsis Day 7	GSM812635	Sepsis	169923	whole blood	sample 27	169923_DO011143066DR_5388500006_G
sample 30_Sepsis Day 0	GSM812638	Sepsis	169929	whole blood	sample 30	169929_DO011143183DR_5388500007_E
sample 31_Sepsis Day 7	GSM812639	Sepsis	170373	whole blood	sample 31	170373_DO011140220DR_5388500007_F
sample 34_Sepsis Day 0	GSM812642	Sepsis	169925	whole blood	sample 34	169925_DO011143100DR_5388500009_A
sample 35_Sepsis Day 7	GSM812643	Sepsis	169896	whole blood	sample 35	169896_DO011142364DR_5388500009_B
sample 37_Sepsis Day 0	GSM812645	Sepsis	169897	whole blood	sample 37	169897_DO011142382DR_5388500010_A
sample 38_Sepsis Day 7	GSM812646	Sepsis	170239	whole blood	sample 38	170239_DO011145433DR_5388500010_B
sample 39_se/ARDS Day 0	GSM812647	ARDS	169791	whole blood	sample 39	169791_DO011139576DR_5388500010_C
sample 40_se/ARDS Day 7	GSM812648	ARDS	169775	whole blood	sample 40	169775_DO01113953XDR_5388500010_D
sample 41_Sepsis Day 0	GSM812649	Sepsis	169898	whole blood	sample 41	169898_DO011142409DR_5388500011_A
sample 42_Sepsis Day 7	GSM812650	Sepsis	170244	whole blood	sample 42	170244_DO011145514DR_5388500011_B
sample 43_Sepsis Day 0	GSM812651	Sepsis	169899	whole blood	sample 43	169899_DO011142427DR_5388500008_E
sample 44_Sepsis Day 7	GSM812652	Sepsis	170196	whole blood	sample 44	170196_DO011145316DR_5388500008_F
sample 45_Sepsis Day 0	GSM812653	Sepsis	169913	whole blood	sample 45	169913_DO011142445DR_5388500009_E
sample 46_Sepsis Day 7	GSM812654	Sepsis	170194	whole blood	sample 46	170194_DO011143381DR_5388500009_F
sample 47_untreated	GSM812655	control	169722	whole blood	sample 47	169722_DO011139052DR_5388500002_G
sample 51_untreated	GSM812659	control	169720	whole blood	sample 51	169720_DO011139016DR_5388500003_G
sample 52_Sepsis Day 0	GSM812660	Sepsis	169914	whole blood	sample 52	169914_DO011142463DR_5388500010_E
sample 53_Sepsis Day 7	GSM812661	Sepsis	170191	whole blood	sample 53	170191_DO011143327DR_5388500010_F
sample 54_Sepsis Day 0	GSM812662	Sepsis	169915	whole blood	sample 54	169915_DO011142481DR_5388500011_E
sample 55_Sepsis Day 7	GSM812663	Sepsis	170238	whole blood	sample 55	170238_DO011145415DR_5388500011_F
sample 56_Sepsis Day 0	GSM812664	Sepsis	170380	whole blood	sample 56	170380_DO011140366DR_5388500012_F
sample 57_Sepsis Day 7	GSM812665	Sepsis	170243	whole blood	sample 57	170243_DO011145498DR_5388500012_E
sample 59_untreated	GSM812667	control	169717	whole blood	sample 59	169717_DO011138955DR_5388500004_G
sample 62_untreated	GSM812670	control	169718	whole blood	sample 62	169718_DO011138973DR_5388500006_K
sample 63_Sepsis Day 0	GSM812671	Sepsis	169886	whole blood	sample 63	169886_DO011142184DR_5388500017_E
sample 64_Sepsis Day 7	GSM812672	Sepsis	170195	whole blood	sample 64	170195_DO011143408DR_5388500017_F
sample 65_se/ARDS Day 0	GSM812673	ARDS	169841	whole blood	sample 65	169841_DO011139936DR_5388500017_K
sample 66_Sepsis Day 0	GSM812674	Sepsis	169887	whole blood	sample 66	169887_DO011142200DR_5388500012_A
sample 67_Sepsis Day 7	GSM812675	Sepsis	170193	whole blood	sample 67	170193_DO011143363DR_5388500012_B
sample 68_untreated	GSM812676	control	169721	whole blood	sample 68	169721_DO011139034DR_5388500007_K
sample 69_se/ARDS Day 0	GSM812677	ARDS	169797	whole blood	sample 69	169797_DO011139693DR_5388500012_C
sample 70_se/ARDS Day 7	GSM812678	ARDS	169798	whole blood	sample 70	169798_DO01113971XDR_5388500012_D
sample 73_Sepsis Day 0	GSM812681	Sepsis	169888	whole blood	sample 73	169888_DO011142229DR_5388500017_A
sapmle 74_Sepsis Day 7	GSM812682	Sepsis	170190	whole blood	sapmle 74	170190_DO011143309DR_5388500017_B
sample 75_se/ARDS Day 0	GSM812683	ARDS	169830	whole blood	sample 75	169830_DO011139774DR_5388500017_C
sample 76_se/ARDS Day 7	GSM812684	ARDS	169840	whole blood	sample 76	169840_DO011139918DR_5388500017_D
sample 78_se/ARDS Day 0	GSM812686	ARDS	169833	whole blood	sample 78	169833_DO011139837DR_5388500001_A
sample 79_se/ARDS Day 7	GSM812687	ARDS	169799	whole blood	sample 79	169799_DO011139738DR_5388500001_B
sample 80_untreated	GSM812688	control	169723	whole blood	sample 80	169723_DO011139070DR_5388500008_K
sample 81_untreated	GSM812689	control	169724	whole blood	sample 81	169724_DO011139099DR_5388500011_I
sample 82_untreated	GSM812690	control	169725	whole blood	sample 82	169725_DO011139115DR_5388500012_I
sample 83_Sepsis Day 0	GSM812691	Sepsis	169889	whole blood	sample 83	169889_DO011142247DR_5388500001_C
sample 84_Sepsis Day 7	GSM812692	Sepsis	170237	whole blood	sample 84	170237_DO011145399DR_5388500001_D
sample 85_se/ARDS Day 0	GSM812693	ARDS	169835	whole blood	sample 85	169835_DO011139873DR_5388500002_A
sample 86_se/ARDS Day 7	GSM812694	ARDS	169764	whole blood	sample 86	169764_DO011139369DR_5388500002_B
sample 87_se/ARDS Day 0	GSM812695	ARDS	169772	whole blood	sample 87	169772_DO011139486DR_5388500001_K
sample 88_Sepsis Day 0	GSM812696	Sepsis	169890	whole blood	sample 88	169890_DO011142265DR_5388500001_E
sample 89_Sepsis Day 7	GSM812697	Sepsis	170242	whole blood	sample 89	170242_DO01114547XDR_5388500001_F
sample 91_untreated	GSM812699	control	169727	whole blood	sample 91	169727_DO011139151DR_5388500017_I
sample 92_Sepsis Day 0	GSM812700	Sepsis	169891	whole blood	sample 92	169891_DO011142283DR_5388500002_C
sample 93_Sepsis Day 7	GSM812701	Sepsis	170198	whole blood	sample 93	170198_DO011145352DR_5388500002_D
sample 94_untreated	GSM812702	control	169726	whole blood	sample 94	169726_DO011139133DR_5388500001_I
sample 95_Sepsis Day 0	GSM812703	Sepsis	169892	whole blood	sample 95	169892_DO01114230XDR_5388500003_A
sample 96_Sepsis Day 7	GSM812704	Sepsis	170192	whole blood	sample 96	170192_DO011143345DR_5388500003_B
sample 97_se/ARDS Day 0	GSM812705	ARDS	169770	whole blood	sample 97	169770_DO01113944XDR_5388500003_C
sample 98_se/ARDS Day 7	GSM812706	ARDS	169765	whole blood	sample 98	169765_DO011139387DR_5388500003_D
sample 99_se/ARDS Day 0	GSM812707	ARDS	169728	whole blood	sample 99	169728_DO011139340DR_5388500007_C
sample 100_se/ARDS Day 7	GSM812708	ARDS	169771	whole blood	sample 100	169771_DO011139468DR_5388500007_D
sample 102_Sepsis Day 0	GSM812710	Sepsis	169893	whole blood	sample 102	169893_DO011142328DR_5388500004_A
sample 103_Sepsis Day 7	GSM812711	Sepsis	170189	whole blood	sample 103	170189_DO011143282DR_5388500004_B
sample 104_Sepsis Day 0	GSM812712	Sepsis	170375	whole blood	sample 104	170375_DO011140267DR_5388500002_F
sample 105_Sepsis Day 7	GSM812713	Sepsis	170236	whole blood	sample 105	170236_DO011145370DR_5388500002_E
sample 106_Sepsis Day 0	GSM812714	Sepsis	170378	whole blood	sample 106	170378_DO01114032XDR_5388500003_E
sample 107_Sepsis Day 7	GSM812715	Sepsis	170241	whole blood	sample 107	170241_DO011145451DR_5388500003_F
sample 108_Sepsis Day 0	GSM812716	Sepsis	170437	whole blood	sample 108	170437_DO011145271DR_5388500004_E
sample 109_Sepsis Day 7	GSM812717	Sepsis	170432	whole blood	sample 109	170432_DO011145190DR_5388500004_F
sample 110_Sepsis Day 0	GSM812718	Sepsis	170371	whole blood	sample 110	170371_DO011140186DR_5388500006_H
sample 111_Sepsis Day 7	GSM812719	Sepsis	170197	whole blood	sample 111	170197_DO011145334DR_5388500006_I
sample 113_se/ARDS Day 0	GSM812721	ARDS	169768	whole blood	sample 113	169768_DO011139421DR_5388500002_K
sample 116_Sepsis Day 0	GSM812724	Sepsis	170434	whole blood	sample 116	170434_DO011145217DR_5388500007_G
sample 117_Sepsis Day 7	GSM812725	Sepsis	170431	whole blood	sample 117	170431_DO011145235DR_5388500007_H
sample 118_Sepsis Day 0	GSM812726	Sepsis	170436	whole blood	sample 118	170436_DO011145253DR_5388500008_G
sample 119_Sepsis Day 7	GSM812727	Sepsis	170429	whole blood	sample 119	170429_DO011145154DR_5388500008_H
sample 120_untreated	GSM812728	control	169692	whole blood	sample 120	169692_DO011133166DR_5388500002_I
sample 121_Sepsis Day 0	GSM812729	Sepsis	170379	whole blood	sample 121	170379_DO011140348DR_5388500009_G
sample 122_Sepsis Day 7	GSM812730	Sepsis	170430	whole blood	sample 122	170430_DO011145172DR_5388500009_H
sample 123_se/ARDS Day 0	GSM812731	ARDS	169794	whole blood	sample 123	169794_DO011139639DR_5388500009_C
sample 124_se/ARDS Day 7	GSM812732	ARDS	170240	whole blood	sample 124	170240_DO011139972DR_5388500009_D
sample 125_se/ARDS Day 0	GSM812733	ARDS	170370	whole blood	sample 125	170370_DO011140168DR_5388500011_C
sample 126_se/ARDS Day 7	GSM812734	ARDS	170369	whole blood	sample 126	170369_DO01114014XDR_5388500011_D
sample 127_untreated	GSM812735	control	169691	whole blood	sample 127	169691_DO011133148DR_5388500003_I
sample 128_untreated	GSM812736	control	169719	whole blood	sample 128	169719_DO011138991DR_5388500004_I
sample 129_se/ARDS Day 0	GSM812737	ARDS	170374	whole blood	sample 129	170374_DO011140249DR_5388500010_G
sample 130_se/ARDS Day 7	GSM812738	ARDS	170377	whole blood	sample 130	170377_DO011140301DR_5388500010_H
sample 131_se/ARDS Day 0	GSM812739	ARDS	170376	whole blood	sample 131	170376_DO011140285DR_5388500004_C
sample 132_se/ARDS Day 7	GSM812740	ARDS	170372	whole blood	sample 132	170372_DO011140202DR_5388500004_D
sample 133_untreated_1	GSM812741	control	128115	whole blood	sample 133	128115_GC008233485DR_5388500001_L
sample 133_untreated_2	GSM812742	control	128115	whole blood	sample 133	128115_GC008233485DR_5388500002_L
sample 133_untreated_3	GSM812743	control	128115	whole blood	sample 133	128115_GC008233485DR_5388500003_L
sample 133_untreated_4	GSM812744	control	128115	whole blood	sample 133	128115_GC008233485DR_5388500004_L
sample 133_untreated_5	GSM812745	control	128115	whole blood	sample 133	128115_GC008233485DR_5388500006_L
sample 133_untreated_6	GSM812746	control	128115	whole blood	sample 133	128115_GC008233485DR_5388500007_L
sample 133_untreated_7	GSM812747	control	128115	whole blood	sample 133	128115_GC008233485DR_5388500008_L
sample 133_untreated_8	GSM812748	control	128115	whole blood	sample 133	128115_GC008233485DR_5388500009_L
sample 133_untreated_9	GSM812749	control	128115	whole blood	sample 133	128115_GC008233485DR_5388500010_L
sample 133_untreated_10	GSM812750	control	128115	whole blood	sample 133	128115_GC008233485DR_5388500011_L
sample 133_untreated_11	GSM812751	control	128115	whole blood	sample 133	128115_GC008233485DR_5388500012_L
sample 133_untreated_12	GSM812752	control	128115	whole blood	sample 133	128115_GC008233485DR_5388500017_L

## Sheet: validation dataset
sampleid	status
NO.301	sepsis
NO.308	excluede
NO.320	ARDS
NO.324	ARDS
NO.325	sepsis
NO.333	sepsis
NO.337	ARDS
NO.348	sepsis
NO.350	sepsis
NO.356	ARDS
NO.357	sepsis
NO.369	ARDS
NO.387	sepsis
NO.388	ARDS
NO.391	excluede
NO.400	ARDS
NO.403	ARDS
NO.405	sepsis
NO.407	ARDS
NO.408	sepsis
NO.409	sepsis
NO.410	ARDS
NO.412	sepsis
NO.428	sepsis
NO.431	sepsis
NO.446	ARDS
NO.455	sepsis
NO.460	ARDS
NO.470	ARDS
NO.474	ARDS
NO.476	excluede
NO.486	ARDS
NO.491	sepsis
NO.495	ARDS
NO.509	ARDS
NO.523	sepsis
NO.524	sepsis
NO.547	ARDS
NO.550	sepsis
NO.558	ARDS
NO.561	ARDS
NO.563	ARDS
NO.569	ARDS
NO.571	sepsis
NO.582	ARDS
NO.597	sepsis
NO.605	ARDS
NO.617	sepsis
NO.618	sepsis
NO.623	excluede
NO.631	sepsis
NO.632	sepsis
NO.641	sepsis
NO.649	ARDS
NO.654	ARDS
NO.661	sepsis
NO.669	ARDS
NO.677	ARDS
NO.682	ARDS
NO.684	excluede
NO.686	sepsis
NO.690	sepsis
