# Supplementary material for: Network analysis identifies a gene biomarker panel for sepsis-induced acute respiratory distress syndrome
Source: BMC Med Genomics. 2023 Jul 13;16:165. doi: 10.1186/s12920-023-01595-8 (PMC10339646; doi:10.1186/s12920-023-01595-8)
Supplement: Supplementary file 2 — Supplementary Material 2 [file 12920_2023_1595_MOESM2_ESM.xlsx]

## Sheet: Degree
gene	degree	is.hub
ABHD6	3	N
PLA2G7	5	N
NAAA	1	N
DLG4	7	N
ABI3	4	N
LY86	14	Y
CD33	11	N
ACAA2	2	N
CYFIP1	3	N
HSD17B4	2	N
ACO1	3	N
ALDH2	4	N
SORD	1	N
ALDH1A1	2	N
ACVRL1	2	N
CMKLR1	2	N
SMAD3	5	N
ADAP2	3	N
CSF1R	21	Y
KIF13B	2	N
SLC7A7	2	N
AGAP3	1	N
TTYH3	1	N
PEPD	5	N
LTA4H	2	N
CNDP2	4	N
ANG	2	N
KYNU	2	N
ANXA2	6	N
CD4	25	Y
TGFBI	4	N
CD36	5	N
SRC	14	Y
S100A10	3	N
ASGR1	1	N
ASGR2	1	N
CACNA2D4	1	N
CARD9	1	N
CCR2	12	Y
CD74	15	Y
CLEC10A	9	N
IRF8	15	Y
HLA-DQB1	10	N
MARCO	4	N
P2RX7	4	N
MPEG1	11	Y
CD86	20	Y
CD300C	6	N
MS4A14	6	N
CD300LB	6	N
LILRB4	4	N
PCSK5	4	N
CX3CR1	8	N
PSEN2	2	N
SLC27A1	2	N
STAB1	6	N
SERPINB6	2	N
HLA-DMB	9	N
HLA-DPA1	9	N
HLA-DMA	8	N
HLA-DRA	12	Y
CTSH	7	N
CFD	1	N
CLCN6	1	N
CPVL	1	N
NAPSA	3	N
CRTAP	1	N
PLOD3	1	N
GIMAP8	2	N
MS4A7	2	N
VENTX	1	N
CST3	3	N
P2RX4	3	N
DPYSL2	2	N
DDX28	1	N
PINX1	1	N
FZD2	1	N
DOK2	1	N
DUSP6	1	N
PEA15	2	N
ERCC1	1	N
FGD2	1	N
FUCA1	1	N
NAGA	1	N
HNMT	2	N
KCNMB1	2	N
NR1H3	1	N
KLF11	1	N
LIPA	3	N
PLA2G15	2	N
NRROS	1	N
MAPKAPK3	1	N
NUP62	1	N
NUP93	1	N
RRAS	4	N
SIDT2	1	N
PLEKHO1	1	N
VPS45	1	N
PLXNB2	1	N
RIN1	1	N
SLC2A6	1	N
SLC37A2	1	N
TNS3	1	N
VCAN	1	N
UBE2D4	1	N
UBE2E2	1	N

## Sheet: URF prediction
# Rank	Motif id	AUC	NES	ClusterCode	Upstream regulating factors	Target genes
1	tfdimers-MD00217	0.37145	11.2498	M1	MZF1,LTF	CSF1R,MPEG1
2	taipale-AGGTGTGAANTTCACACCT-TBX15-DBD	0.365845	11.0769	M2	TBX15,TBX1,TBX20,TBX18,TBX22,TBR1,EOMES,TBX4,MGA,TBX2,TBX5,TBX6	IRF8,HLA-DRA
3	tfdimers-MD00565	0.344918	10.4313	M3	MZF1,MEIS1,CEBPG,RUNX3,ZNF354C,IKZF2,NFATC1,PURA,AP3B1	HLA-DRA,IRF8
4	yetfasco-1676	0.328849	9.93557	M4		MPEG1,IRF8
5	swissregulon-STAT1-3.p3	0.317265	9.57818	M5	STAT3,STAT1,STAT6,STAT4,STAT5A,STAT5B,BCL6	IRF8,MPEG1
6	transfac_public-M00223	0.289985	8.7366	M5	STAT2,STAT5B,STAT5A,STAT4,STAT6,STAT1,STAT3	IRF8,MPEG1
7	jaspar-MA0102.1	0.248879	7.46846	M6	CEBPA,CEBPB	IRF8
8	transfac_pro-M01666	0.248879	7.46846	M7	STAT4	IRF8
9	homer-M00189	0.248505	7.45693	M5	STAT6,STAT5A,STAT5B,STAT1,STAT4,STAT3	IRF8,MPEG1
10	homer-M00355	0.248132	7.4454	M5	STAT5B,STAT5A,STAT6,STAT3,STAT1,BCL6,STAT4,STAT2,REL,RELA,RELB	IRF8
11	transfac_public-M00259	0.248132	7.4454	M5	STAT5A,STAT5B,STAT6,STAT3,STAT1,BCL6,STAT4,STAT2	IRF8
12	transfac_pro-M01890	0.247758	7.43388	M7	STAT5A,STAT5B,STAT6,STAT1,STAT4,STAT3,STAT2,BCL6	IRF8
13	factorbook-STAT1	0.246263	7.38776	M5	STAT3,STAT1,STAT6,STAT5B,STAT5A,STAT4,STAT2,BCL6	IRF8,MPEG1
14	transfac_public-M00225	0.245889	7.37623	M5	STAT3,STAT1,STAT5B,STAT5A,STAT6,STAT4,STAT2	IRF8
15	jaspar-CN0229.1	0.245516	7.3647	M8		IRF8
16	transfac_public-M00109	0.245516	7.3647	M6	CEBPB,CEBPE,CEBPG,CEBPA,CEBPD,NR3C1,STAT6,CRX,MAFA,TBP	IRF8
17	homer-M00185	0.245142	7.35318	M5	STAT1,STAT6,STAT3,STAT4,STAT5B,STAT5A,BCL6,STAT2	IRF8,MPEG1
18	jaspar-MA0102.2	0.244768	7.34165	M6	CEBPB,CEBPA,CEBPE,CEBPD	IRF8
19	jaspar-CN0215.1	0.244395	7.33012	M5	STAT3	IRF8
20	homer-M00188	0.244021	7.31859	M5	STAT4,STAT3,STAT1,STAT6,BCL6,STAT5A,STAT5B	IRF8
21	transfac_pro-M01662	0.244021	7.31859	M9		IRF8
22	tfdimers-MD00063	0.243274	7.29553	M5	STAT6,STAT1,STAT3,STAT4,STAT5A,STAT5B,BCL6,BCL6B	IRF8
23	factorbook-PU1	0.2429	7.284	M1	SPI1,IRF4,E2F1,MYB,E2F6,EP300,TCF4,GABPB1,SPIB,ETV7,ELK1,ELK4,ELF4,ETV6,FLI1,ELF2	MPEG1,HLA-DRA
24	transfac_pro-M01823	0.2429	7.284	M5	STAT1,STAT3,STAT2,STAT5B,STAT6,STAT5A,STAT4,IKZF2,IRF8	IRF8
25	transfac_pro-M02873	0.241779	7.24942	M7	IRF5,IRF4,IRF6	IRF8
26	yetfasco-517	0.241405	7.23789	M10		CSF1R
27	transfac_pro-M01260	0.240658	7.21483	M5	STAT1,STAT3,STAT6,STAT5B,STAT5A,STAT4,BCL6,STAT2,TBP,TBPL2,TBPL1,SRF	IRF8
28	transfac_pro-M02809	0.239163	7.16872	M7	SP100,SP140L	IRF8
29	transfac_pro-M01212	0.238042	7.13413	M5	STAT1,STAT3,STAT4,RAB18,STAT6,STAT2,STAT5A,STAT5B,SP100,SP140L	IRF8
30	tfdimers-MD00064	0.237668	7.12261	M11	E2F1,LTF	HLA-DRA,MPEG1
31	taipale-RRGGTCAAAGTCCRNN-HNF4A-DBD	0.235052	7.04191	M12	HNF4A,NR2F1,NR2F2,HNF4G,RXRG,PPARG,RXRB,RXRA,NR2C2	IRF8
32	encode-UW.Motif.0521	0.234679	7.03038	M13		CSF1R,HLA-DRA,IRF8
33	encode-UW.Motif.0451	0.234305	7.01885	M14		CSF1R
34	jaspar-MA0137.2	0.234305	7.01885	M5	STAT1,STAT3,STAT5A,STAT5B,STAT6,STAT4,BCL6,STAT2	IRF8,MPEG1
35	tfdimers-MD00302	0.233931	7.00732	M11	IRF7,IRF8	HLA-DRA
36	transfac_pro-M02117	0.233931	7.00732	M5	STAT4,STAT5A,STAT5B,STAT1,STAT6,STAT3	IRF8
37	transfac_pro-M01644	0.233558	6.99579	M10		CSF1R,IRF8
38	yetfasco-2047	0.232436	6.96121	M15		IRF8
39	transfac_public-M00459	0.231689	6.93815	M5	STAT5B,STAT5A,STAT1,STAT6,STAT3,STAT4,BCL6	IRF8,MPEG1,CSF1R
40	transfac_pro-M01544	0.230942	6.91509	M7		IRF8
41	yetfasco-841	0.230942	6.91509	M7		IRF8
42	elemento-CATGAAG	0.229821	6.88051	M16		CSF1R
43	yetfasco-516	0.229447	6.86898	M17		CSF1R
44	jaspar-MA0285.1	0.229073	6.85745	M17		CSF1R
45	tfdimers-MD00489	0.227578	6.81133	M18	NR3C1,IRF1	MPEG1
46	transfac_pro-M03571	0.227578	6.81133	M6	CEBPD,CEBPG,CEBPE,CEBPB,CEBPA,TBP,SOX9,NR3C1,SOX10	IRF8
47	yetfasco-1171	0.227578	6.81133	M19		IRF8,MPEG1
48	encode-UW.Motif.0413	0.227205	6.79981	M20	ETS1	IRF8
49	homer-M00186	0.226457	6.77675	M5	STAT3,STAT4,STAT1,STAT6,STAT5B,STAT5A,BCL6,STAT2,ETV7	IRF8
50	encode-UW.Motif.0411	0.224215	6.70758	M5	STAT5B,STAT5A,STAT3,STAT1,STAT6	IRF8
51	transfac_pro-M01220	0.223468	6.68452	M5	STAT3,STAT1	IRF8
52	taipale-RRGGTCAAAGTCCRNN-Hnf4a-DBD	0.22272	6.66146	M12	HNF4A,HNF4G,NR2F2,NR2F1,PPARG,RXRB,RXRG,RXRA,NR2C2,NR2F6	IRF8
53	taipale-RRGGTCAAAGTCCRNN-HNF4A-full	0.222347	6.64994	M12	HNF4A,HNF4G,NR2F2,NR2F1,PPARG,RXRA,RXRG,RXRB,NR2C2	IRF8
54	jaspar-CN0209.1	0.221599	6.62688	M21		MPEG1
55	transfac_pro-M01646	0.221599	6.62688	M17		CSF1R
56	taipale-RRGGTCAAAGGTCA-HNF4A-full	0.220852	6.60382	M12	HNF4A,RXRG,RXRB,RXRA,PPARG,NR2C2,NR2F1,NR1H2,PPARA,NR2F6,NR2F2,PPARD,NR2E3,HNF4G	IRF8,HLA-DRA,MPEG1
57	taipale-AGGTGTGAAWTTCACACCT-TBX1-DBD	0.219731	6.56924	M2	TBX1,TBX15,TBX20,TBX18,TBX22,EOMES,TBR1,MGA,TBX21,TBX2,TBX6	IRF8
58	transfac_pro-M01959	0.219357	6.55771	M22		CSF1R
59	yetfasco-513	0.219357	6.55771	M22		CSF1R
60	flyfactorsurvey-pfk_SANGER_5_FBgn0035405	0.218984	6.54618	M23		IRF8
61	jaspar-CN0077.1	0.217489	6.50006	M24		MPEG1,IRF8
62	jaspar-MF0006.1	0.217489	6.50006	M6	CEBPA,CEBPB,NFIL3,HLF,DBP	IRF8
63	jaspar-PF0040.1	0.217489	6.50006	M5	STAT5A,STAT5B,STAT1,STAT6,STAT3,STAT4,STAT2,BCL6	IRF8,MPEG1,CSF1R
64	jaspar-CN0157.1	0.217115	6.48854	M25		IRF8
65	transfac_pro-M02872	0.216741	6.47701	M7	IRF4,IRF6,IRF5	IRF8
66	encode-UW.Motif.0312	0.216368	6.46548	M26		MPEG1,CSF1R
67	elemento-ACGCCCAC	0.215994	6.45395	M27	SP9,SP6,SP7,SP5	IRF8
68	homer-M00296	0.215247	6.43089	M6	CEBPA,CEBPB,NFIL3,HLF,DBP	IRF8
69	transfac_public-M00457	0.214126	6.39631	M5	STAT5A,STAT5B,STAT1,STAT6,STAT3,STAT4,BCL6,STAT2,BCL6B	IRF8,MPEG1
70	flyfactorsurvey-esg-F3-5_SOLEXA_FBgn0001981	0.213752	6.38478	M28	SNAI2,SNAI1,SNAI3	IRF8
71	tfdimers-MD00396	0.213752	6.38478	M29	STAT6,CEBPB,DBP,STAT1,TCF3,ELF2,TCF4,ELK1,ELK4,ETV7,GABPB1,FLI1,ETV6,ELF4,SPIB	MPEG1
72	yetfasco-2185	0.211883	6.32714	M7		IRF8
73	jaspar-MA0140.1	0.211136	6.30408	M30	GATA2,GATA1,GATA5,GATA6,GATA3,MYCN,GATA4,SMAD4,ELK1,PAX4,YY1,ING4,NR3C1,LMO2,MAX,MXD4,MXI1,MYF6,MITF,TAL1,TFEB,MYC,TCF3,TCF4,HAND2,NHLH1,HAND1,USF2,MXD1,MYOG,BHLHE41,MYF5,TAL2,ARID5B,MXD3,TCF12	IRF8
74	swissregulon-SPI1.p2	0.210762	6.29255	M1	SPI1,IRF4,PURA,ETS1,MYB	MPEG1
75	transfac_public-M00224	0.210762	6.29255	M5	STAT1,STAT3,STAT5B,STAT5A,STAT6,STAT2,STAT4	IRF8,MPEG1
76	jaspar-CN0056.1	0.210015	6.26949	M31		IRF8
77	yetfasco-524	0.209641	6.25797	M9		IRF8
78	jaspar-MA0282.1	0.209268	6.24644	M9		IRF8
79	hdpi-CEBPG	0.207399	6.18879	M32	CEBPG	CSF1R
80	yetfasco-2214	0.207025	6.17727	M33		CSF1R
81	hdpi-SSX2	0.206652	6.16574	M34	SSX2	IRF8
82	taipale-WAACCRCAAWAACCRCAN-RUNX3-DBD	0.205904	6.14268	M35	RUNX3,RUNX2	HLA-DRA,IRF8,CSF1R
83	encode-UW.Motif.0434	0.205531	6.13115	M36		CSF1R
84	stark-RWWNTNRCACYT	0.204783	6.10809	M2	T,TBX19,TBX4,TBX5	HLA-DRA
85	taipale-NGGCACGTGCCN-HES5-DBD	0.204783	6.10809	M37	HES5,HES7,HEY1,HEY2,HES2,HES4	IRF8
86	transfac_pro-M01112	0.20441	6.09657	M23	RBPJ,RBPJL	IRF8
87	taipale-CCCGCNTNNNRCGAA-CENPB-full	0.203662	6.07351	M38	CENPB	IRF8
88	homer-M00159	0.203288	6.06198	M1	IRF4,SPI1,ETS1,PURA,GABPB1	MPEG1
89	taipale-YACGTAACNKACGTA-GMEB2-DBD	0.202915	6.05045	M38	GMEB2	IRF8
90	jaspar-CN0143.1	0.202541	6.03892	M39		IRF8
91	homer-M00187	0.201794	6.01587	M5	STAT3,STAT4,STAT1,STAT5A,STAT6,STAT5B,STAT2	IRF8
92	encode-UW.Motif.0131	0.199925	5.95822	M14		CSF1R
93	encode-UW.Motif.0014	0.19843	5.91211	M40	TP63,TP53,NKX2-1,IRX4,MXD3,MYF6,MXI1,TAL1,MAX,TFEB,TAL2,NHLH1,MYF5,TCF4,BHLHE41,MXD1,USF2,HAND2,MXD4,TCF12,MYOG,MYC,HAND1,MYCN,TCF3,MITF,ARID5B,ZBTB14,MYB	IRF8
94	transfac_pro-M01264	0.198057	5.90058	M41	TBX15,TBX20,TBR1,TBX21,TBX2,EOMES	IRF8
95	yetfasco-2140	0.196936	5.86599	M33		CSF1R
96	homer-M00191	0.196562	5.85447	M9	STAT6	IRF8
97	jaspar-PB0058.1	0.195441	5.81988	M1	SPI1,SPIB,SPIC,ELK1,ETS1,GATA5,GATA3,GATA1,GATA6,GATA2,GATA4,MYB,GABPB1,PURA,ELF5,LTF,MZF1,ETV6	MPEG1
98	transfac_public-M00411	0.195441	5.81988	M12	HNF4A,NR2F1,NR2F2,HNF4G,NR2C2,NR2F6,RXRA,RXRG,RXRB,PPARD,PPARG,PPARA,NR1H2,NR2E3,YY1	IRF8
99	elemento-CAGGAGG	0.19432	5.7853	M42		CSF1R
100	homer-M01781	0.193572	5.76224	M30		MPEG1
101	yetfasco-877	0.193572	5.76224	M7		IRF8
102	tfdimers-MD00268	0.192825	5.73918	M43	PPARG,PITX3	MPEG1,CSF1R,IRF8
103	tfdimers-MD00594	0.192825	5.73918	M3	CEBPG,MEIS1,MZF1,NFATC1,IKZF2,ZNF354C,ATF7,GATA3,ATF3,CREB1,GATA6,GATA5,GATA1,CREM,ATF2,GATA2,GATA4,ATF1	IRF8
104	taipale-HNHNAGGTGTGANHH-TBX20-DBD	0.192451	5.72765	M41	TBX20,TBX21,TBX2,EOMES,TBR1,TBX1,MGA,TBX4,TBX15,TBX5,TBX6	IRF8
105	yetfasco-1786	0.190583	5.67001	M44	GATA5,GATA1,GATA2,GATA3,GATA4,GATA6	IRF8
106	flyfactorsurvey-kni_SANGER_5_FBgn0001320	0.188341	5.60084	M45	RORC,RORB,RORA	MPEG1
107	homer-M01744	0.187967	5.58931	M46		MPEG1
108	transfac_pro-M01893	0.187967	5.58931	M47		MPEG1
109	wolfe-sob-F3-5_SOLEXA_5	0.18722	5.56625	M48		IRF8
110	yetfasco-1178	0.18722	5.56625	M49		IRF8
111	swissregulon-BACH2.p2	0.186846	5.55472	M50	BACH2,BACH1,FOSB,FOS,JUND,JUN,JUNB,FOSL1,BATF,FOSL2,SPI1,NFE2,ARNT,SRF	CSF1R,MPEG1,IRF8
112	tfdimers-MD00105	0.186472	5.5432	M11	IRF8,PURA,PRDM1,STAT1,IRF2,IRF1,CHURC1,E2F1,SPI1,IRF5,IRF9,IRF4,IRF7,IRF3,MYB,ZNF683	MPEG1
113	tfdimers-MD00363	0.186472	5.5432	M3	MEIS1,NFATC1,CEBPG,IKZF2,MZF1,ZNF354C	IRF8,CSF1R
114	yetfasco-881	0.185725	5.52014	M50	NFE2,FOSL2,JUND,FOS,JUNB,JUN,BATF,FOSL1,JDP2,BACH1,NFE2L2,SPI1,BACH2,FOSB	CSF1R
115	homer-M01776	0.182735	5.42791	M51		IRF8
116	iDMMPMM-SNA	0.182735	5.42791	M52	SNAI2,SNAI1,SNAI3,MYOD1,SCRT2,TCF3,MYOG,MYF6,SCRT1,TCF21,TCF24,TCF23	IRF8
117	jaspar-PF0053.1	0.182735	5.42791	M53	RFX4,RFX3,RFX2,RFX1	HLA-DRA
118	taipale-NGGCACGTGCCN-HES7-DBD	0.182735	5.42791	M37	HES7,HES5,HEY2,HEY1,HES2,HES4	IRF8
119	transfac_pro-M01643	0.182735	5.42791	M19		CSF1R
120	yetfasco-1294	0.182735	5.42791	M54		MPEG1
121	hdpi-HHAT	0.182362	5.41638	M55	HHAT	IRF8,MPEG1
122	jaspar-CN0123.1	0.181988	5.40485	M56		IRF8,MPEG1
123	hdpi-RPP25	0.180867	5.37027	M56	RPP25	IRF8
124	jaspar-CN0233.1	0.180867	5.37027	M57		HLA-DRA,IRF8,MPEG1
125	encode-UW.Motif.0029	0.180493	5.35874	M17		CSF1R
126	yetfasco-1796	0.180493	5.35874	M33		CSF1R
127	encode-UW.Motif.0041	0.179746	5.33568	M40		CSF1R
128	factorbook-GATA1-ext	0.178625	5.3011	M30	GATA2,GATA1,GATA4,GATA5,MYCN,GATA3,GATA6,SMAD4,ELK1,PAX4,NR3C1,LMO2,ING4,YY1,MXD4,MYF6,TAL2,MITF,NHLH1,BHLHE41,HAND1,TCF4,TFEB,TAL1,TCF12,MXI1,MYOG,MXD1,MXD3,TCF3,MYF5,USF2,ARID5B,MYC,MAX,HAND2,SIRT6,SRF	IRF8,MPEG1,CSF1R
129	jaspar-CN0149.1	0.178625	5.3011	M58		IRF8
130	yetfasco-1610	0.178251	5.28957	M59	GATA2,GATA4,GATA5,GATA3,GATA6,GATA1	CSF1R,IRF8
131	homer-M00334	0.177877	5.27804	M60	ZNF513	MPEG1
132	swissregulon-STAT5_A-B_.p2	0.177877	5.27804	M7	STAT5B,STAT5A,STAT1,STAT6,STAT3,STAT4,BCL6,STAT2	IRF8
133	hdpi-MYF6	0.176756	5.24345	M61	MYF6	IRF8,MPEG1
134	transfac_pro-M01195	0.176756	5.24345	M2	TBX22,TBX20,TBX18,TBX15,TBX1,TBR1,EOMES,MGA,TBX21,TBX6	IRF8,HLA-DRA
135	transfac_pro-M01119	0.176383	5.23193	M62	ZBTB33	CSF1R
136	tfdimers-MD00399	0.176009	5.2204	M29	ELF5,NFATC3,SPIB,SPI1,SPIC,ELF2,ETV7,ELK1,TBP,GABPB1,ELF4,ETV6,ELK4,FLI1,ETS1,YY1,ETV4,DBP,STAT1	CSF1R
137	transfac_pro-M02362	0.176009	5.2204	M6		IRF8
138	factorbook-RFX5	0.175262	5.19734	M26	RFX5	HLA-DRA
139	stark-KCAATAAA	0.174888	5.18581	M63		IRF8
140	taipale-NRCAGGTGN-SNAI2-DBD	0.174514	5.17428	M52	SNAI2,ID4,TCF3,MESP1,TCF4,MYOD1,MYOG,MYF6,MYF5,ASCL1,ARID5B,TCF12,MYCN,MXD3,NHLH1,TFEB,TP53,HAND1,HAND2,TAL2,TAL1,MITF,MYC,MXD4,MXD1,BHLHE41,USF2,MXI1,MAX,TCF21,TCF24,TCF23,ASCL2	IRF8
141	transfac_pro-M01262	0.174514	5.17428	M2	TBX18,TBX15,TBX22,TBX20,TBX1,TBR1,MGA,EOMES	IRF8
142	yetfasco-1651	0.173767	5.15123	M64	SRF	CSF1R
143	yetfasco-1846	0.173393	5.1397	M65		MPEG1
144	flyfactorsurvey-pho_FlyReg_FBgn0002521	0.172646	5.11664	M66	YY1,YY2	CSF1R
145	homer-M00641	0.172646	5.11664	M66	YY1,YY2	CSF1R
146	jaspar-MA0273.1	0.171898	5.09358	M7		IRF8
147	transfac_pro-M01896	0.169283	5.01288	M6	CEBPB,CEBPA,CRX,MAFA,STAT6,CEBPD,CEBPG,CEBPE,DDIT3,NR3C1	IRF8
148	yetfasco-2091	0.168535	4.98983	M50	JUN,FOSL1,FOSB,JUNB,FOS,JUND,FOSL2,BATF,BACH2,SPI1,ARNT	CSF1R
149	tfdimers-MD00012	0.168161	4.9783	M29	YY1,ETS1,SPI1,SPIB,SPIC,REL,NFATC3,ELF5,HOXD10,STAT1,DBP	CSF1R,MPEG1
150	hdpi-ZNF671	0.167414	4.95524	M58	ZNF671	CSF1R
151	yetfasco-916	0.167414	4.95524	M49		IRF8
152	stark-TTCCSGGAA	0.166293	4.92065	M5	STAT5B,STAT5A,STAT6,STAT3,STAT1	IRF8
153	transfac_pro-M02004	0.165919	4.90913	M67	GATA1,GATA2,GATA4,GATA5,GATA3,GATA6,LMO2,NR3C1,MYCN,SMAD4,PAX4,ING4,ELK1,NHLH1,TAL2,TAL1,BHLHE41,HAND2,MXD4,MITF,MXI1,MAX,TFEB,MYC,USF2,MYOG,TCF12,TCF4,MXD3,MYF5,ARID5B,MYF6,MXD1,HAND1,TCF3,YY1	IRF8
154	jaspar-MA0372.1	0.165546	4.8976	M68	KDM4E,KDM4D,KDM4B,KDM4C,KDM4A	HLA-DRA,IRF8,CSF1R
155	transfac_public-M00116	0.165546	4.8976	M6	CEBPA,CEBPB,CEBPE,CEBPG,CEBPD,NR3C1	IRF8,HLA-DRA,MPEG1
156	yetfasco-1872	0.165546	4.8976	M7		CSF1R,MPEG1
157	transfac_pro-M02021	0.164051	4.85148	M69	NR1H2,NR1H3,NR1H4,NR2F2,RXRA,NR1I3,RARA,RXRB,NR1I2,RARB,NR2F1,RARG	CSF1R
158	yetfasco-1725	0.163677	4.83996	M4		MPEG1,IRF8
159	transfac_pro-M01919	0.163303	4.82843	M68	KDM4E,KDM4D,KDM4C,KDM4B,KDM4A	HLA-DRA,IRF8,CSF1R
160	yetfasco-547	0.163303	4.82843	M68	KDM4E,KDM4D,KDM4B,KDM4C,KDM4A	HLA-DRA,IRF8,CSF1R
161	transfac_pro-M01075	0.16293	4.8169	M7	ZBTB16	IRF8
162	flyfactorsurvey-chinmo_SOLEXA_FBgn0086758	0.161435	4.77078	M47		IRF8
163	tfdimers-MD00235	0.161061	4.75926	M29	DBP,STAT1,CHURC1,ETV7,ELK1,FLI1,TBP,GABPB1,ELF2,SPIB,ELK4,ETV6,ELF4,STAT6,CEBPB,SPI1,YY1,ETS1,NFATC3,ELF5	MPEG1,CSF1R
164	flyfactorsurvey-sens_SOLEXA_5_FBgn0002573	0.160314	4.7362	M69	GFI1B,GFI1	IRF8
165	tfdimers-MD00375	0.159193	4.70161	M43	PITX3,KLF4	IRF8,CSF1R,MPEG1
166	flyfactorsurvey-sna_FlyReg_FBgn0003448	0.158072	4.66703	M52	SNAI2,SNAI1,SNAI3	IRF8
167	homer-M00646	0.158072	4.66703	M52	SNAI2,SNAI1,SNAI3	IRF8
168	homer-M00673	0.158072	4.66703	M70	DEAF1	IRF8
169	stark-AAAATGCA	0.158072	4.66703	M34		IRF8
170	encode-UW.Motif.0121	0.157698	4.6555	M71		CSF1R
171	stark-WAATCARCGC	0.157698	4.6555	M72		IRF8
172	tfdimers-MD00577	0.157698	4.6555	M34	TCF4,POU5F1	IRF8
173	encode-UW.Motif.0067	0.156951	4.63244	M73		CSF1R
174	transfac_pro-M02756	0.156203	4.60938	M67	GATA5,GATA1,GATA4	IRF8
175	transfac_pro-M01333	0.15583	4.59786	M69	HDX,PAX4	IRF8
176	taipale-WAACCRCAAWAACCRCAN-RUNX2-DBD	0.155082	4.5748	M35	RUNX2,RUNX3	HLA-DRA,IRF8,MPEG1
177	transfac_public-M00156	0.155082	4.5748	M45	RORA,ESRRA,NR2F1,ESRRG	MPEG1
178	jaspar-MA0011.1	0.154709	4.56327	M74		MPEG1
179	transfac_pro-M01214	0.154709	4.56327	M20	ELF3	HLA-DRA
180	encode-UW.Motif.0331	0.154335	4.55174	M33		CSF1R
181	tfdimers-MD00067	0.154335	4.55174	M71	IKZF2,ZBTB7A,NFKB1,BCL3,MZF1,EBF1,IKZF1,RELA,NFKB2,RELB	MPEG1
182	tfdimers-MD00481	0.15284	4.50563	M75	MZF1,OVOL2,EBF1	IRF8
183	yetfasco-610	0.15284	4.50563	M76		MPEG1
184	yetfasco-774	0.15284	4.50563	M77		CSF1R
185	jaspar-CN0003.1	0.152093	4.48257	M53	RFX3,RFX4,RFX2,RFX1	HLA-DRA
186	taipale-GGGGTCAAAGGTCA-RXRG-DBD	0.152093	4.48257	M12	RXRG,RXRA,RXRB,HNF4A,PPARG,NR2C2,NR1H2,PPARA,NR2F1,NR2F6,NR2F2,NR2E3,PPARD,HNF4G	IRF8
187	jaspar-MA0099.1	0.150224	4.42493	M50	FOS,FOSB,FOSL1,JUND,JUNB,BATF,FOSL2,JUN,ARNT	CSF1R
188	yetfasco-853	0.150224	4.42493	M77		IRF8
189	taipale-NNCACCTGNN-TCF4-full	0.149103	4.39034	M41	TCF4,MESP1,TCF3,ID4,SNAI2,FIGLA,LMO2	IRF8
190	transfac_pro-M01404	0.149103	4.39034	M69	HOXD13,HOXB13,HOXA13,HOXC13,HOXB9,TBP,HOXA9,HOXA10,HOXD10	IRF8
191	yetfasco-2126	0.149103	4.39034	M7		IRF8
192	homer-M00227	0.148729	4.37881	M61	TAL1,TCF3	IRF8,MPEG1,CSF1R
193	encode-UW.Motif.0162	0.148356	4.36729	M14		IRF8,CSF1R
194	transfac_public-M00128	0.147608	4.34423	M67	GATA1,GATA3,GATA2,GATA5,GATA6,GATA4,LMO2,NR3C1	IRF8
195	taipale-GGGGTCAAAGGTCA-Rxrb-DBD	0.147235	4.3327	M12	RXRG,RXRB,RXRA,HNF4A,PPARG,NR1H2,PPARA,NR2F1,NR2C2,NR2F6,NR2F2,PPARD,NR2E3,HNF4G	IRF8
196	tfdimers-MD00351	0.147235	4.3327	M11	RFX1,IRF8	HLA-DRA
197	homer-M01826	0.146861	4.32117	M76		MPEG1
198	transfac_public-M00526	0.146861	4.32117	M12	NR6A1,RARG	IRF8,MPEG1,CSF1R
199	taipale-GGGGTCAAAGGTCA-RXRA-full	0.146487	4.30964	M12	RXRA,RXRG,RXRB,PPARG,HNF4A,NR2F1,PPARA,NR1H2,NR2C2,NR2F6,NR2F2,NR2E3,PPARD,HNF4G	IRF8
200	taipale-SGTTGCYARGCAACS-RFX4-DBD	0.146487	4.30964	M53	RFX4,RFX3,RFX2,RFX1	HLA-DRA
201	flyfactorsurvey-lola-PG_SANGER_2.5_FBgn0005630	0.146114	4.29811	M78		MPEG1,CSF1R
202	transfac_pro-M00948	0.14574	4.28659	M36		CSF1R
203	encode-UW.Motif.0253	0.145366	4.27506	M73		CSF1R
204	taipale-GGGGTCAAAGGTCA-RXRB-DBD	0.145366	4.27506	M12	RXRB,RXRG,RXRA,HNF4A,PPARG,NR2F1,NR2C2,NR2F6,NR1H2,PPARA,NR2F2,PPARD,NR2E3,HNF4G,NR5A2,NR5A1	IRF8
205	encode-UW.Motif.0667	0.144993	4.26353	M13		CSF1R
206	encode-UW.Motif.0090	0.144619	4.252	M20		CSF1R
207	swissregulon-FOS_FOS_B-L1__JUN_B-D_.p2	0.144245	4.24047	M50	JUND,FOS,FOSL1,FOSB,JUNB,FOSL2,BATF,JUN	CSF1R
208	yetfasco-1945	0.143871	4.22894	M48		IRF8
209	taipale-GGGGTCAAAGGTCA-RXRA-DBD	0.143498	4.21741	M12	RXRA,RXRG,RXRB,HNF4A,NR2F1,PPARG,NR2C2,NR1H2,PPARA,NR2F6,NR2F2,NR2E3,PPARD,HNF4G	IRF8
210	factorbook-GATA1	0.14275	4.19436	M67	GATA1,GATA2,GATA4,NR3C1,LMO2,GATA6,GATA3,GATA5,SIRT6,PAX4,E2F6,MYCN	IRF8
211	elemento-TGACTCA	0.142003	4.1713	M50	BACH2,FOSL2,BACH1,NFE2,JUNB,JUND,JUN,BATF,FOS,FOSL1,SPI1	CSF1R
212	yetfasco-618	0.142003	4.1713	M46		MPEG1
213	elemento-TGCTGGC	0.139761	4.10213	M51		IRF8
214	transfac_pro-M01322	0.139387	4.0906	M66	NKX2-6,NKX2-5,NKX2-1,NKX2-3,NKX2-2,NKX3-2,ARID3A,OTX2,NKX2-4	CSF1R
215	encode-UW.Motif.0080	0.137892	4.04449	M59		CSF1R
216	transfac_pro-M01242	0.137145	4.02143	M79	MTF1	MPEG1
217	jaspar-MA0103.1	0.136771	4.0099	M41	ZEB1	IRF8
218	yetfasco-491	0.136771	4.0099	M67	GATA5,GATA4,GATA1,GATA2,GATA3,GATA6	IRF8
219	hdpi-EIF5A2	0.136024	3.98684	M32	EIF5A2	CSF1R
220	tfdimers-MD00506	0.134903	3.95226	M44	GATA1,PURA,E2F1,CRX	IRF8
221	yetfasco-954	0.134529	3.94073	M10		CSF1R,IRF8
222	transfac_public-M00125	0.133408	3.90614	M64	SRF,MEF2A,MEF2D,MEF2C,MEF2BNB-MEF2B,MEF2B	IRF8
223	yetfasco-622	0.133034	3.89462	M80	PRKAA2,PRKAA1,MARK2,MARK1,MARK3,MARK4	IRF8,MPEG1
224	homer-M01856	0.132661	3.88309	M80	BRF1,PRKAA2,PRKAA1,MARK2,MARK1,MARK3,MARK4	IRF8,MPEG1
225	taipale-TAATYRATTA-PAX7-DBD	0.132661	3.88309	M24	PAX7,PAX3	IRF8
226	transfac_public-M00199	0.132661	3.88309	M50	JUN,FOSL1,JUNB,FOS,JUND,FOSB,FOSL2,BATF,SPI1,ARNT,NFE2,BACH1	CSF1R
227	tfdimers-MD00371	0.132287	3.87156	M35	RUNX3,PDX1	MPEG1
228	wolfe-gl_SOLEXA_F3-5	0.13154	3.8485	M36		CSF1R
229	hdpi-H1FX	0.131166	3.83697	M57	H1FX	IRF8,CSF1R,MPEG1
230	tfdimers-MD00311	0.130419	3.81392	M3	USF1,NF1,NFIC,NFIA,ZNF146,ZNF260	CSF1R
231	homer-M01484	0.129671	3.79086	M50	NFE2,JUNB,FOS,FOSB,JUN,JUND,FOSL1,FOSL2,BATF,SPI1,JDP2,BACH2	CSF1R
232	taipale-GGGGTCAAAGGTCA-Rxra-DBD	0.129297	3.77933	M12	RXRA,RXRG,RXRB,PPARG,HNF4A,NR2C2,PPARA,NR1H2,NR2F1,NR2F6,NR2F2,PPARD,NR2E3,HNF4G	IRF8
233	yetfasco-861	0.128924	3.7678	M7		IRF8
234	yetfasco-1363	0.128176	3.74474	M50	BATF,FOS,FOSL2,JUN,JUND,JUNB,FOSL1,BACH1,NFE2,SPI1,NFE2L2,JDP2,BACH2,FOSB,ARNT	CSF1R
235	jaspar-MA0310.1	0.127055	3.71016	M37		IRF8
236	transfac_public-M00209	0.127055	3.71016	M81	NFYB,NFYA,NFYC	HLA-DRA
237	yetfasco-543	0.127055	3.71016	M37		IRF8
238	transfac_public-M00460	0.126308	3.6871	M7	STAT5A,STAT5B,STAT2,STAT4,STAT6,STAT3,STAT1	IRF8
239	flyfactorsurvey-CG11071_SOLEXA_FBgn0030532	0.125934	3.67557	M14	ZNF793	CSF1R
240	taipale-SGTTGCYARGCAACS-RFX2-DBD	0.125934	3.67557	M53	RFX2,RFX3,RFX4	HLA-DRA,IRF8
241	elemento-CAGGTGC	0.125561	3.66404	M28		IRF8
242	encode-UW.Motif.0165	0.124066	3.61793	M13		CSF1R
243	transfac_pro-M01263	0.124066	3.61793	M2	TBX15,TBX1,TBX20,TBX22,TBX18,EOMES,TBR1,TBX21,MGA,TBX2,TBX4,TBX5,TBX6	IRF8,CSF1R,HLA-DRA
244	stark-RRCAGGTGB	0.123692	3.6064	M52	SNAI2,SNAI1,SNAI3,MYOD1,TCF3,MYOG,ID4,MYF6,ARID5B,TCF12,TCF4,ASCL1,MYF5,MESP1,TCF21,TCF23,TCF24,ASCL2	IRF8
245	taipale-RRGGTCAAAGGTCA-NR2C2-DBD	0.123318	3.59487	M12	NR2C2,NR2F6,NR2F1,RXRG,RXRA,RXRB,PPARG,NR1H2,PPARA,HNF4A,NR2F2,PPARD,NR2E3,HNF4G	IRF8
246	yetfasco-1382	0.122945	3.58334	M82		CSF1R
247	yetfasco-727	0.122945	3.58334	M39		IRF8
248	jaspar-PF0034.1	0.121824	3.54876	M53	RFX2,RFX3,RFX4,RFX5	HLA-DRA,MPEG1
249	tfdimers-MD00328	0.121824	3.54876	M69	NFYC,HNF1B,NFYA,HNF1A,PPARG,RUNX1,PDX1,POU3F2,PAX4,FOXO1,NFYB,CRX,CEBPE,BPTF,MYB,RAX,HMBOX1,IRX4	HLA-DRA
250	yetfasco-1845	0.121824	3.54876	M83		CSF1R
251	yetfasco-842	0.120329	3.50265	M7		IRF8
252	hdpi-TGIF1	0.119955	3.49112	M51	TGIF1	IRF8
253	yetfasco-2195	0.119955	3.49112	M7		IRF8
254	swissregulon-NR6A1.p2	0.119208	3.46806	M12	NR6A1,RARG,ESRRB,ESRRA,ESRRG	IRF8,CSF1R,MPEG1
255	tfdimers-MD00581	0.119208	3.46806	M29	ATF5	MPEG1
256	transfac_pro-M01422	0.118834	3.45653	M69	LHX6,LHX8,EMX2,EVX1,ESX1,GBX2,RAX,PAX4,LHX2,HOXD1,ISX,EN2,LHX4,HOXB3,VSX2,PHOX2A,GSX2,SHOX2,VAX2,DBP,NOBOX,PAX7,DLX5,MNX1,VSX1,HOXA3,GBX1,PDX1,LHX3,TCF3,ALX3,NOTO,MSX2,EMX1,ALX1,PRRX1,VAX1,BARX1,HOXA5,IRF6,HOXA1,HOXB5,POU6F2,EN1,HESX1,POU3F2,HOXA2,MSX1,LBX2,BARX2,MYCN,POU2F1,NKX1-1,NKX1-2,ARX,RHOXF2B,RHOXF2,ALX4	MPEG1
257	yetfasco-1679	0.116966	3.39889	M38		IRF8
258	homer-M00175	0.116592	3.38736	M84	SMAD4,SMAD2	CSF1R
259	elemento-CTTATCAG	0.116218	3.37583	M67	GATA5,GATA3,GATA6	IRF8
260	jaspar-PF0100.1	0.116218	3.37583	M85	DEAF1	IRF8,MPEG1
261	yetfasco-2206	0.116218	3.37583	M7		IRF8
262	stark-CATNANTYAAA	0.115471	3.35277	M31		CSF1R
263	tfdimers-MD00051	0.115097	3.34125	M86	GABPA,STAT6	IRF8
264	tfdimers-MD00365	0.114723	3.32972	M29	EP300,BPTF,E2F6,SPI1,SPIB	MPEG1
265	swissregulon-FOSL2.p2	0.11435	3.31819	M50	FOSL2,FOSB,JUN,FOSL1,JUND,JUNB,FOS,BATF,BACH2,SOX4,ZNF333,SPI1,MYBL2,MYBL1,MYB,SNAPC4	CSF1R
266	taipale-GGGGTCAAAGGTCA-RXRG-full	0.113976	3.30666	M12	RXRG,RXRB,RXRA,PPARG,HNF4A,NR2F1,NR2C2,NR1H2,PPARA,NR2F6,NR2F2,NR2E3,PPARD,HNF4G,NR5A2,NR5A1	IRF8
267	stark-AATTNNNTCACGY	0.113602	3.29513	M87		IRF8
268	tfdimers-MD00197	0.113229	3.2836	M1	MYB,MZF1,SPI1	MPEG1
269	hdpi-ANXA1	0.112855	3.27207	M88	ANXA1	MPEG1
270	homer-M00321	0.112108	3.24902	M10	RELA,REL,RELB	CSF1R
271	stark-AWCAGGTGK	0.11136	3.22596	M52	NEUROD2,NEUROD1,NEUROD6,NEUROD4	IRF8
272	transfac_pro-M01239	0.110613	3.2029	M71	NFKB1,BCL3,REL,EBF1,E2F1,RELA,STAT6,OVOL2,YY1,MZF1,ZBTB7A,NFATC3,RELB	IRF8
273	yetfasco-2227	0.110613	3.2029	M10		CSF1R
274	tfdimers-MD00035	0.109865	3.17985	M71	MZF1,STAT6,NFKB1,BCL3,EBF1,RELB	IRF8
275	elemento-CACACGTG	0.109492	3.16832	M37		IRF8
276	taipale-SGTTGCYARGCAACS-RFX3-DBD	0.109118	3.15679	M53	RFX3,RFX2,RFX4,RFX1	HLA-DRA
277	transfac_pro-M02278	0.109118	3.15679	M1	SPI1,ETV6,ETV4,ETS1,ETS2,ERG,FLI1,ETV7,ELF1,ELF4,SPIB,ELK4,GABPA,ELK1,ELF2,GABPB1,ELK3	MPEG1
278	hdpi-RBMS1	0.108744	3.14526	M25	RBMS1	MPEG1
279	yetfasco-1430	0.108744	3.14526	M89		IRF8
280	elemento-AGGTGTC	0.107997	3.1222	M90		IRF8
281	flyfactorsurvey-Fer2_da_SANGER_5_FBgn0038402	0.107623	3.11067	M3	NEUROD1,PTF1A	MPEG1,IRF8,HLA-DRA
282	jaspar-MA0035.2	0.107623	3.11067	M67	GATA1,GATA2,GATA4,GATA6,NR3C1,LMO2,GATA3,GATA5,SIRT6,TAL1,E2F6	IRF8
283	yetfasco-1375	0.106876	3.08762	M33		CSF1R
284	transfac_public-M00002	0.106502	3.07609	M52	TCF3,SREBF2,SREBF1,NR3C1,TCF12,ASCL2,TCF21,TCF24,TCF23	IRF8
285	yetfasco-653	0.106502	3.07609	M82		IRF8
286	transfac_pro-M00777	0.106129	3.06456	M7	STAT5A,STAT4,STAT5B,STAT6,STAT3,STAT2,STAT1	MPEG1
287	transfac_pro-M02795	0.105755	3.05303	M21	SOX11,SOX4,NANOG,SMAD1,SOX2,QSOX1,SOX9,RARA,RARB,SRY,THRB,THRA,PDX1,CDX2,AP3B1,POU3F1,FOXA1,VDR,TCF7L1,SOX30,SOX7	MPEG1
288	transfac_public-M00237	0.105755	3.05303	M48	ARNT,AHR	CSF1R
289	tfdimers-MD00316	0.105007	3.02998	M30	TCF3,TCF7L1,PAX4,YY1,NANOG,POU5F1,CEBPD,CEBPB,SOX9,CEBPE,CEBPG,CEBPA,SOX2,SMAD1	MPEG1
290	transfac_pro-M01671	0.104634	3.01845	M54		IRF8
291	factorbook-AP1	0.10426	3.00692	M50	FOS,JUNB,FOSL1,JUN,BATF,JUND,FOSL2,SPI1,ARNT,BACH2,FOSB,BACH1,JDP2,NFE2	CSF1R
# Rank	Track id	AUC	NES	ClusterCode	Transcription factor	Target genes
1	wgEncodeHaibTfbsGm12878Bcl11aPcr1xPkRep2.broadPeak.gz	0.526158	8.12188	T1	BCL11A	MPEG1,HLA-DRA,IRF8
2	wgEncodeHaibTfbsGm12891Pu1Pcr1xPkRep1.broadPeak.gz	0.455157	6.98595	T2	SPI1	HLA-DRA,MPEG1
3	wgEncodeHaibTfbsGm12878Nfatc1sc17834V0422111PkRep1.broadPeak.gz	0.431241	6.60332	T3	NFATC1	HLA-DRA,IRF8,MPEG1
4	wgEncodeHaibTfbsGm12891Pu1Pcr1xPkRep2.broadPeak.gz	0.427504	6.54354	T2	SPI1	HLA-DRA,MPEG1
5	wgEncodeHaibTfbsGm12878Tcf12Pcr1xPkRep2.broadPeak.gz	0.375934	5.71849	T4	TCF12	MPEG1,IRF8
6	wgEncodeHaibTfbsGm12878Atf2sc81188V0422111PkRep1.broadPeak.gz	0.350149	5.30597	T5	ATF2	MPEG1,IRF8,HLA-DRA
7	wgEncodeSydhTfbsHelas3Ap2gammaStdPk.narrowPeak.gz	0.326233	4.92334	T6	TFAP2C	IRF8,CSF1R
8	wgEncodeHaibTfbsGm12878Pu1Pcr1xPkRep3.broadPeak.gz	0.324365	4.89345	T2	SPI1	MPEG1,HLA-DRA,IRF8
9	wgEncodeSydhTfbsHelas3Ap2alphaStdPk.narrowPeak.gz	0.323244	4.87551	T7	TFAP2A	IRF8,CSF1R
10	wgEncodeHaibTfbsGm12878Cebpbsc150V0422111PkRep1.broadPeak.gz	0.321375	4.84562	T8	CEBPB	MPEG1,IRF8
11	wgEncodeHaibTfbsGm12891Pol24h8Pcr1xPkRep2.broadPeak.gz	0.318386	4.79779	T9	POLR2A	MPEG1,HLA-DRA
12	wgEncodeHaibTfbsGm12878Foxm1sc502V0422111PkRep1.broadPeak.gz	0.297833	4.46897	T10	FOXM1	MPEG1,IRF8
13	wgEncodeHaibTfbsGm12878Tcf3Pcr1xPkRep2.broadPeak.gz	0.29559	4.4331	T11	TCF3	MPEG1,IRF8,HLA-DRA
14	wgEncodeHaibTfbsGm12878BatfPcr1xPkRep2.broadPeak.gz	0.288864	4.32549	T12	BATF	MPEG1,IRF8
15	wgEncodeHaibTfbsGm12878Mta3sc81325V0422111PkRep2.broadPeak.gz	0.279522	4.17602	T13	MTA3	HLA-DRA,IRF8,MPEG1
16	wgEncodeHaibTfbsGm12878Pu1Pcr1xPkRep1.broadPeak.gz	0.279148	4.17004	T2	SPI1	MPEG1,HLA-DRA
17	wgEncodeHaibTfbsGm12878Atf2sc81188V0422111PkRep2.broadPeak.gz	0.275037	4.10428	T5	ATF2	MPEG1,HLA-DRA,IRF8
18	wgEncodeHaibTfbsGm12878Nfatc1sc17834V0422111PkRep2.broadPeak.gz	0.272422	4.06243	T3	NFATC1	HLA-DRA,IRF8,MPEG1
19	wgEncodeSydhTfbsGm12878Nfe2sc22827StdPk.narrowPeak.gz	0.247384	3.66186	T14	NFE2	HLA-DRA
20	wgEncodeSydhTfbsSknshRfx5IggrabPk.narrowPeak.gz	0.245516	3.63197	T15	RFX5	HLA-DRA
21	wgEncodeHaibTfbsGm12878Nficsc81335V0422111PkRep2.broadPeak.gz	0.245142	3.62599	T16	NFIC	MPEG1,HLA-DRA,IRF8
22	wgEncodeHaibTfbsHl60Pu1V0422111PkRep1.broadPeak.gz	0.245142	3.62599	T2	SPI1	MPEG1,CSF1R,IRF8
23	wgEncodeHaibTfbsGm12878Bclaf101388V0416101PkRep1.broadPeak.gz	0.244021	3.60806	T17	BCLAF1	HLA-DRA,IRF8,MPEG1
24	wgEncodeSydhTfbsImr90Rfx5IggrabPk.narrowPeak.gz	0.241779	3.57218	T15	RFX5	HLA-DRA
25	wgEncodeHaibTfbsGm12878Bcl11aPcr1xPkRep1.broadPeak.gz	0.239537	3.53631	T1	BCL11A	MPEG1,IRF8,HLA-DRA
26	wgEncodeHaibTfbsGm12878BatfPcr1xPkRep1.broadPeak.gz	0.238416	3.51838	T12	BATF	MPEG1
27	wgEncodeHaibTfbsHl60Pu1V0422111PkRep2.broadPeak.gz	0.238416	3.51838	T2	SPI1	MPEG1,IRF8,HLA-DRA,CSF1R
28	wgEncodeHaibTfbsGm12878Nficsc81335V0422111PkRep1.broadPeak.gz	0.236547	3.48848	T16	NFIC	MPEG1,IRF8,HLA-DRA
29	wgEncodeHaibTfbsGm12878Pu1Pcr1xPkRep2.broadPeak.gz	0.235426	3.47055	T2	SPI1	MPEG1,HLA-DRA,IRF8
30	wgEncodeSydhTfbsK562Smc3ab9263IggrabPk.narrowPeak.gz	0.234305	3.45261	T18	SMC3	IRF8
31	wgEncodeHaibTfbsGm12878Irf4sc6059Pcr1xPkRep1.broadPeak.gz	0.232063	3.41674	T19	IRF4	MPEG1,IRF8,HLA-DRA
32	wgEncodeHaibTfbsGm12878Cebpbsc150V0422111PkRep2.broadPeak.gz	0.231689	3.41076	T8	CEBPB	MPEG1
33	wgEncodeHaibTfbsGm12878Mef2aPcr1xPkRep2.broadPeak.gz	0.231315	3.40478	T20	MEF2A	MPEG1,IRF8,HLA-DRA,CSF1R
34	wgEncodeHaibTfbsGm12878P300Pcr1xPkRep1.broadPeak.gz	0.226084	3.32108	T21	EP300	MPEG1
35	wgEncodeHaibTfbsGm12878Foxm1sc502V0422111PkRep2.broadPeak.gz	0.224589	3.29717	T10	FOXM1	MPEG1
36	wgEncodeHaibTfbsGm12878Irf4sc6059Pcr1xPkRep2.broadPeak.gz	0.22272	3.26728	T19	IRF4	MPEG1,IRF8,HLA-DRA
37	wgEncodeHaibTfbsMcf7Fosl2V0422111PkRep2.broadPeak.gz	0.221599	3.24934	T22	FOSL2	IRF8
38	wgEncodeHaibTfbsGm12878Pax5n19Pcr1xPkRep1.broadPeak.gz	0.218236	3.19553	T23	PAX5	MPEG1
39	wgEncodeHaibTfbsGm12878Pou2f2Pcr1xPkRep3.broadPeak.gz	0.216741	3.17162	T24	POU2F2	MPEG1,IRF8,HLA-DRA
40	wgEncodeSydhTfbsH1hescRfx5200401194IggrabPk.narrowPeak.gz	0.212257	3.09988	T15	RFX5	HLA-DRA
41	wgEncodeHaibTfbsGm12878Bclaf101388V0416101PkRep2.broadPeak.gz	0.209641	3.05803	T17	BCLAF1	HLA-DRA,MPEG1,IRF8
42	wgEncodeHaibTfbsGm12878Pol24h8Pcr1xPkRep2.broadPeak.gz	0.207773	3.02813	T9	POLR2A	IRF8,MPEG1,HLA-DRA
43	wgEncodeHaibTfbsGm12878Mta3sc81325V0422111PkRep1.broadPeak.gz	0.207025	3.01618	T13	MTA3	HLA-DRA,IRF8,MPEG1
