# Supplementary material for: Network analysis identifies a gene biomarker panel for sepsis-induced acute respiratory distress syndrome
Source: BMC Med Genomics. 2023 Jul 13;16:165. doi: 10.1186/s12920-023-01595-8 (PMC10339646; doi:10.1186/s12920-023-01595-8)
Supplement: Supplementary file 3 — Supplementary Material 3 [file 12920_2023_1595_MOESM3_ESM.xlsx]

## Sheet: ARDS-Control.DEGs
Gene	logFC	AveExpr	t	P.Value	adj.P.Val	B
ACAP1	0.669294	9.47501	4.61065	1.09902e-05	0.0124093	3.12993
ABCA7	0.678272	8.63234	3.6715	0.000375398	0.0474864	0.0135383
ADORA2A	0.811608	8.49923	4.06457	9.11532e-05	0.0253471	1.25667
AFTPH	0.497028	8.87707	3.98512	0.000122269	0.0285769	0.997912
ARID4B	-1.00255	7.17365	-4.80914	4.89653e-06	0.00854792	3.84904
ATM	-1.05844	7.70874	-4.02233	0.000106757	0.0274698	1.11755
ATP2A2	-0.683569	6.97378	-4.13009	7.13484e-05	0.023436	1.47279
ATP5MC1	0.746705	5.72387	3.85071	0.000199214	0.0358802	0.56871
BPI	1.97337	8.7035	3.98975	0.000123523	0.0285769	0.991844
BTG1	-0.612789	11.8863	-3.98773	0.000121102	0.0285769	1.00636
C11orf68	0.478866	7.89565	3.66673	0.000381678	0.0474864	-0.000965831
BLOC1S1	0.654641	10.359	3.79964	0.00023912	0.0388455	0.408489
PCNX4	-0.766235	6.32848	-3.72142	0.000315294	0.0426297	0.166184
RESF1	-1.24089	9.97849	-4.89337	3.48344e-06	0.00786649	4.15275
MAP3K7CL	-1.24828	8.5537	-4.47341	1.91374e-05	0.0151201	2.63805
C1orf122	0.658319	7.45143	4.17493	6.025e-05	0.0231591	1.62209
CASP2	-0.392613	9.99483	-3.88197	0.000178005	0.0342111	0.667574
CDK1	0.629848	5.33509	3.90974	0.000160987	0.0328451	0.755891
CCT6A	-0.67485	5.84015	-4.24355	4.64104e-05	0.021642	1.85277
CCNB2	1.11854	5.51318	3.79622	0.000245094	0.0391846	0.38838
CDC14A	-0.681413	5.89394	-4.00979	0.000111655	0.0276324	1.07788
CCNF	0.867056	6.29659	4.05351	9.49805e-05	0.0253471	1.22041
CD1D	-1.04955	8.01266	-3.69863	0.000342569	0.0448467	0.0939846
CD63	0.660858	10.6233	3.90526	0.000163625	0.0328451	0.741599
CDC20	1.59903	5.93971	4.49918	1.75399e-05	0.0150893	2.71646
CDK8	-0.128604	4.61058	-4.45923	2.00865e-05	0.0151201	2.59455
CDCA5	1.13527	6.12309	4.06376	9.17397e-05	0.0253471	1.25136
CEBPE	1.50165	6.74489	3.74782	0.00029113	0.0424158	0.237673
CDC42SE2	-0.982041	8.45754	-3.76827	0.000267889	0.0410142	0.309171
CDK2AP1	-0.697921	9.58956	-3.78101	0.000255487	0.03979	0.350436
CPVL	-1.28874	10.0455	-4.05629	9.54059e-05	0.0253471	1.21798
CPEB3	0.753297	7.75721	5.26012	7.26516e-07	0.00433632	5.5506
CRTAP	-1.04103	7.25456	-3.89158	0.00017207	0.0338051	0.697466
CPNE8	-0.791131	5.99776	-3.77747	0.00025872	0.0399491	0.339414
CSF1R	-1.29051	9.3568	-4.13893	7.00019e-05	0.0234195	1.49097
COX6A1	0.488681	9.53558	4.51076	1.6382e-05	0.0150893	2.77543
CX3CR1	-1.95158	9.39512	-5.60755	1.65564e-07	0.00299108	6.87349
AGAP6	-1.24646	7.37194	-4.07585	8.79124e-05	0.0253471	1.28918
DPYSL2	-0.896669	9.33935	-3.64306	0.000415114	0.0499964	-0.0740967
DPYD	-0.763496	8.08532	-3.98905	0.000120515	0.0285769	1.01064
DMXL2	-0.766306	6.25697	-3.67026	0.000377022	0.0474864	0.00976447
DPM3	0.578588	8.02872	4.09289	8.20223e-05	0.0253471	1.34976
DUSP6	-1.07542	9.42934	-4.30247	3.7158e-05	0.019744	2.04982
EPB41L3	-1.12956	5.81206	-4.50291	1.69667e-05	0.0150893	2.7446
ZC2HC1A	-0.432254	5.14214	-4.28464	3.96445e-05	0.0198949	1.99216
FBXO15	-0.289378	4.9159	-3.72873	0.000307302	0.0426297	0.188659
FGD2	-0.8401	9.64604	-4.15704	6.44651e-05	0.0232132	1.56237
EBLN2	0.733496	8.70528	4.22231	5.03292e-05	0.0216487	1.78109
FCER1A	-1.8154	6.60621	-4.19674	5.67582e-05	0.0231591	1.67696
GABPA	-0.684183	5.52287	-4.10533	7.82914e-05	0.0252574	1.39083
GAPDH	0.474009	12.7809	3.80461	0.000234925	0.0385833	0.42401
GNL3L	-0.94366	7.46592	-3.90939	0.000161193	0.0328451	0.754763
GMCL1	-0.834447	6.53886	-4.65293	9.26732e-06	0.0119588	3.28148
GRK5	-0.478817	8.33402	-3.94197	0.000143181	0.0319347	0.858964
GPAA1	0.521109	8.02042	4.02459	0.000105721	0.0274698	1.12599
H2AJ	0.740431	10.3687	3.73085	0.000305012	0.0426297	0.195208
HLA-DRA	-1.0401	12.208	-3.9863	0.000123117	0.0285769	0.993035
HLA-DRB4	-0.993093	10.1877	-3.75159	0.000284978	0.0421442	0.255357
HNMT	-0.990919	6.50256	-4.0566	9.38955e-05	0.0253471	1.23054
IER3	1.00957	8.64936	4.43128	2.24218e-05	0.0155797	2.49701
IFI27L1	1.06815	6.62545	4.33801	3.22622e-05	0.018214	2.17457
RASA4B	-0.446178	5.5727	-3.84558	0.000202918	0.0358802	0.552532
IFITM1	0.688519	12.8285	3.75159	0.000283519	0.0421442	0.259207
HTRA2	0.48711	7.18284	3.88824	0.000174021	0.0338051	0.687462
KCTD12	-0.791714	9.216	-3.70888	0.00032947	0.0434468	0.127689
KCNMB1	-0.807683	5.57708	-3.67607	0.000369966	0.0474864	0.0264617
KHDRBS1	-0.568879	9.65984	-3.85965	0.000192914	0.0358802	0.596923
KLRD1	-1.16815	7.01405	-3.71858	0.000319872	0.0426297	0.15414
CIPC	-0.623443	6.2174	-3.84763	0.000201432	0.0358802	0.558985
KIAA2013	0.524034	9.59146	3.73741	0.000298061	0.0426297	0.215397
L3MBTL3	-0.662645	6.01279	-4.18427	5.81575e-05	0.0231591	1.65332
LIPA	-1.51335	8.66263	-4.51759	1.62772e-05	0.0150893	2.78262
KIAA1109	0.542544	5.31518	3.7397	0.000295663	0.0426297	0.222469
SLC4A8	0.462161	5.18918	4.30727	3.63347e-05	0.019744	2.06932
H2AX	1.00396	7.37629	4.77316	5.67779e-06	0.00854792	3.71727
M6PR	-0.69188	8.58365	-3.72825	0.000307813	0.0426297	0.187206
MARCHF1	-0.981305	5.91832	-4.05786	9.34972e-05	0.0253471	1.23433
MPEG1	-0.749819	6.18111	-4.26151	4.33277e-05	0.0211556	1.91356
MPZL2	-0.896626	6.19096	-4.08233	8.53191e-05	0.0253471	1.315
KMT2C	-0.670082	5.49306	-4.3883	2.65308e-05	0.0164599	2.34784
MYCBP2	-0.905354	6.75535	-3.72213	0.000314513	0.0426297	0.168355
MS4A7	-1.29008	7.83272	-4.61607	1.08094e-05	0.0124093	3.14502
MTRF1L	0.556171	8.39943	4.71731	7.13538e-06	0.00991598	3.51395
MTSS1	-1.39705	6.90143	-4.15853	6.4718e-05	0.0232132	1.55981
MUC1	0.533246	5.04605	3.79094	0.000247836	0.0392755	0.377691
NECAP2	-0.921767	10.0366	-5.11494	1.35669e-06	0.00433632	4.99309
NAP1L1	-0.806845	7.84502	-4.19323	5.62139e-05	0.0231591	1.68336
NDUFAF1	0.887482	6.55853	3.89078	0.000172429	0.0338051	0.695543
NACA	-0.334318	12.799	-3.73293	0.000302789	0.0426297	0.201616
PAN3	-0.667845	8.77273	-4.01416	0.000109869	0.027568	1.09208
P2RX1	0.89061	8.50528	3.96471	0.000131769	0.0297568	0.932044
PDK4	-1.24342	6.23536	-4.38178	2.73329e-05	0.0164599	2.3218
PLA2G7	-0.870487	5.683	-4.14406	6.76967e-05	0.0232132	1.51917
SLC66A3	-0.846193	8.14706	-3.78145	0.00025509	0.03979	0.351803
POLQ	0.611135	5.65201	3.65437	0.000398416	0.0486337	-0.0384793
PSMB7	0.569232	9.2247	3.76179	0.000273486	0.0415193	0.290772
PTGER4	-1.05705	7.7983	-4.23517	4.79211e-05	0.021642	1.82444
PSMD2	0.494407	8.24096	3.6679	0.000380119	0.0474864	0.00261166
PRSS57	0.50333	5.28413	3.87772	0.000180756	0.0343741	0.6541
PRKAR1A	-0.713685	10.5472	-3.80713	0.000232827	0.0385833	0.431879
PTPRC	-1.26446	7.76581	-4.39399	2.60892e-05	0.0164599	2.36315
RAI1	-0.575974	6.00073	-3.84063	0.00020655	0.0358802	0.536959
PTTG1	0.938472	8.05702	4.08152	8.5578e-05	0.0253471	1.31233
RALGAPA1	-0.635598	5.94641	-3.71882	0.000318186	0.0426297	0.158191
RFTN1	-1.28289	7.505	-3.91645	0.000158344	0.0328451	0.771321
RGS2	-0.80078	12.1026	-3.85259	0.000198208	0.0358802	0.57335
RETN	1.73897	9.25745	3.98591	0.000124963	0.0285769	0.981379
RNF125	-0.605303	5.62324	-4.1543	6.51343e-05	0.0232132	1.55325
ROMO1	0.814168	10.2102	4.46595	1.95611e-05	0.0151201	2.61806
RIN2	-1.03061	5.55585	-3.71894	0.000320914	0.0426297	0.151874
RNASE2	1.00712	11.3034	4.06512	9.15667e-05	0.0253471	1.25335
RMND5B	0.454596	6.62779	3.7482	0.000286934	0.0421442	0.248719
PTBP3	-0.635178	10.6084	-3.81966	0.00022265	0.0379472	0.471088
RTN1	-1.32787	5.94538	-5.15259	1.16058e-06	0.00433632	5.13262
SCAND1	0.444404	8.93824	3.85586	0.00019556	0.0358802	0.584963
SASH1	-0.487828	5.42395	-3.75215	0.000282962	0.0421442	0.260927
RSPRY1	0.507525	8.95923	3.91491	0.000157994	0.0328451	0.772389
SIAH1	-0.625988	8.25658	-3.6662	0.000382379	0.0474864	-0.00257038
SLC26A6	0.841478	7.92291	3.72134	0.00031538	0.0426297	0.165945
SLC46A2	-0.835041	6.30529	-4.14248	6.81002e-05	0.0232132	1.51393
SLC7A7	-0.892916	10.4678	-4.28466	3.96416e-05	0.0198949	1.99222
SMARCD3	0.800127	8.62993	3.66408	0.000385204	0.0474864	-0.0090054
SNRPD3	-0.62094	5.22822	-4.22871	4.91156e-05	0.021642	1.80267
SNX30	-0.798546	6.3488	-4.5167	1.60002e-05	0.0150893	2.79637
TAF5L	-0.10041	4.53456	-4.7824	5.46631e-06	0.00854792	3.75106
TCEA1	-0.713608	6.81506	-3.91224	0.000159533	0.0328451	0.763864
TGFBI	-1.61162	9.76271	-5.2392	8.21083e-07	0.00433632	5.44253
SARAF	-0.806828	11.2146	-4.40687	2.46735e-05	0.0164599	2.41217
TMEM154	-0.866073	10.4769	-4.35131	3.06397e-05	0.017856	2.22027
TK1	1.06086	5.76782	3.90833	0.000162673	0.0328451	0.747328
PACC1	-0.618387	5.41595	-3.848	0.000201159	0.0358802	0.560179
TPX2	0.709266	5.57844	3.81371	0.000227425	0.0380432	0.452472
TRIM23	-0.893959	6.38365	-4.44639	2.11282e-05	0.015268	2.5497
TOPORS	-0.547902	6.32347	-3.82078	0.000221755	0.0379472	0.474624
TRIT1	-0.74902	6.09551	-3.81568	0.000225832	0.0380432	0.458638
TROAP	0.717502	5.48559	3.92615	0.000151675	0.0328451	0.808275
TUBG1	0.855497	6.97001	3.69048	0.000351366	0.0456674	0.0713951
TYMS	1.29198	6.75268	4.14948	6.67379e-05	0.0232132	1.53236
UBE2C	1.16491	6.70053	4.92959	2.96926e-06	0.00766323	4.2946
UBL5	0.550875	10.0965	4.01892	0.000107957	0.0274698	1.10755
YWHAB	-0.59245	11.2072	-3.84108	0.000206217	0.0358802	0.538375
ZFP36L2	-1.1684	7.59324	-4.82622	4.56331e-06	0.00854792	3.91179
ZC3H4	-0.866402	7.915	-5.10094	1.44016e-06	0.00433632	4.93981
WRNIP1	-1.08598	7.17314	-4.06484	9.11313e-05	0.0253471	1.25696
ZFP14	-0.440624	5.25156	-3.79765	0.000240822	0.0388455	0.402267
ZDHHC19	2.31494	9.18261	3.65646	0.000403964	0.0489799	-0.0477135
ZNF333	-0.586926	5.74541	-4.17597	6.00146e-05	0.0231591	1.62555
ZNF518B	-0.54244	6.65343	-3.93384	0.00014749	0.0324945	0.832885
ZNF217	-0.864087	8.11416	-3.6632	0.000386389	0.0474864	-0.0116882
ZNHIT1	0.492661	9.68203	4.23894	4.72351e-05	0.021642	1.83719

## Sheet: Sepsis-Control.DEGs
Gene	logFC	AveExpr	t	P.Value	adj.P.Val	B
ACAP1	0.467835	9.47501	3.62215	0.000445362	0.0467786	-0.140074
AKAP3	-0.393095	4.91168	-5.38482	4.21732e-07	0.00137239	6.0696
ADORA2A	0.703989	8.49923	3.96244	0.000132866	0.0270444	0.9266
ADRA2C	-1.16718	6.5666	-4.25687	4.43899e-05	0.0146739	1.90029
ALX1	-0.543864	5.76267	-3.66145	0.000388738	0.045291	-0.020595
ADD1	-0.434123	11.3265	-4.10795	7.7528e-05	0.0214202	1.40411
ANKRD40	-0.6151	6.84581	-4.36859	2.86496e-05	0.010783	2.28962
AMDHD1	-0.144615	4.63603	-4.19611	5.56026e-05	0.0176231	1.69939
ARTN	-1.25318	6.33829	-4.51512	1.6249e-05	0.00854919	2.79627
ATP6V1E1	0.420765	10.699	3.95718	0.000135447	0.0271887	0.909569
ATP5ME	0.54204	10.1575	3.65835	0.000392941	0.045291	-0.0300487
BDKRB1	-0.421085	4.9215	-3.67324	0.000376973	0.045291	0.0078439
BANK1	-0.497935	5.10565	-4.10195	7.94326e-05	0.0214202	1.38276
BSPH1	-0.376768	5.15067	-4.50538	1.67361e-05	0.00854919	2.76918
FRA10AC1	-0.614056	5.59396	-4.40412	2.49398e-05	0.0104782	2.41325
TMEM258	0.410604	11.2922	3.88121	0.000178494	0.0306087	0.665502
BLOC1S1	0.663912	10.359	4.33091	3.31629e-05	0.0119824	2.15927
BRD4	-0.604793	5.07194	-4.32835	3.38615e-05	0.0119949	2.14168
ATP5MJ	0.612177	8.25706	3.91438	0.0001583	0.0288873	0.771635
SMG8	-0.626468	6.64501	-3.77276	0.000263069	0.0399378	0.323166
C17orf49	0.430939	9.9482	3.59065	0.000496305	0.0498124	-0.235142
MROH8	-1.42123	6.04824	-5.15251	1.17655e-06	0.00212555	5.14839
GUCD1	-0.725269	10.9599	-3.83506	0.000210819	0.0346242	0.518549
DENND1B	0.557514	8.57399	4.09484	8.14262e-05	0.0214202	1.36057
LEXM	-0.550121	5.26535	-4.89398	3.4451e-06	0.00327574	4.18349
MPLKIP	0.592696	6.21594	4.08373	8.48751e-05	0.0214202	1.32377
C9orf78	-0.919501	10.6167	-3.62965	0.000437528	0.0464496	-0.123332
CACNA2D3	-0.410779	4.7663	-4.1622	6.49734e-05	0.0195635	1.56371
CACNG1	-0.428011	5.03059	-3.67458	0.00037259	0.045291	0.0171534
SHOC1	-0.487086	5.27961	-4.51616	1.60348e-05	0.00854919	2.8074
CACNA1D	-0.392435	5.13695	-4.18993	5.69219e-05	0.0177302	1.67854
SPICE1	-0.906124	6.26319	-3.91615	0.000157364	0.0288873	0.776935
CD38	0.888103	6.36731	3.70148	0.000338504	0.0446247	0.101263
CD1D	-1.01687	8.01266	-4.02748	0.000105034	0.0243274	1.13525
CD63	0.587065	10.6233	3.89903	0.000167362	0.0293549	0.722418
CDK8	-0.130976	4.61058	-5.10417	1.42045e-06	0.0022633	4.97837
CDK5R1	-0.80832	6.89197	-3.80246	0.000236732	0.0368689	0.416188
CEACAM3	0.934888	7.64541	3.75073	0.000285045	0.0415291	0.252767
CHRNB3	-0.495153	5.08835	-4.46854	1.93625e-05	0.00896929	2.63906
CHRNA5	0.490932	9.77559	4.00296	0.000114502	0.0249229	1.05832
CNNM1	-0.118006	4.68848	-4.05777	9.34869e-05	0.0224724	1.23804
CIB2	-0.39684	5.03182	-4.87161	3.78098e-06	0.00341536	4.1001
CLRN1	-0.708568	6.24856	-4.49179	1.76621e-05	0.00862388	2.7211
CPEB3	0.509129	7.75721	3.99563	0.000117632	0.0252993	1.03443
COX18	-0.182613	4.73238	-4.52752	1.53266e-05	0.00854919	2.84774
COX6A1	0.3693	9.53558	3.83118	0.000213663	0.034775	0.506662
ECI1	-0.817406	6.85019	-4.20362	5.40396e-05	0.0174336	1.72473
CTDSP2	-0.596833	9.58944	-4.13296	7.05833e-05	0.0209042	1.48743
DAD1	0.335179	10.804	3.73519	0.000300399	0.0424462	0.206244
DCAF16	-0.258522	4.77397	-3.90945	0.000162058	0.0292775	0.751547
SPECC1	-0.804689	6.11968	-3.68938	0.000352719	0.0452399	0.0649131
DENND1A	-0.745193	5.88583	-3.91454	0.00015821	0.0288873	0.77214
DLG5	-0.226368	4.80216	-3.76687	0.000268712	0.0404546	0.3045
DPYSL5	-1.53955	9.39424	-3.94442	0.000145403	0.028715	0.849615
DUSP15	-0.666231	5.50338	-4.97616	2.44252e-06	0.00275791	4.4919
DNAJC2	-0.295948	4.75915	-4.61975	1.07139e-05	0.00645193	3.16849
DPM3	0.566122	8.02872	4.5009	1.70359e-05	0.00854919	2.75333
DTX1	-0.734567	5.57504	-5.07204	1.62864e-06	0.0022633	4.85559
EFNA4	-0.445455	5.76567	-3.68305	0.000360597	0.0452399	0.0454826
ENTPD3	-0.578659	6.72682	-3.72928	0.000306705	0.0424462	0.187948
ERI1	0.713162	5.83728	3.64484	0.000411783	0.0457616	-0.0712116
ZC2HC1A	-0.327731	5.14214	-3.65109	0.000402972	0.0455006	-0.0522036
RTL8B	-0.519569	5.65485	-3.73531	0.000300269	0.0424462	0.206624
BRINP2	-0.350673	4.96277	-4.01439	0.000109779	0.0244847	1.09564
G6PC1	-0.862165	6.58595	-3.75514	0.000279991	0.0414616	0.268222
GCAT	-0.78313	5.18139	-4.43594	2.23927e-05	0.00990333	2.51073
BICRA	-0.765004	6.40931	-3.60047	0.000479864	0.0498124	-0.20558
GNA12	-1.11192	6.17517	-4.37388	2.81984e-05	0.010783	2.30418
GSTO1	0.429946	11.3201	3.59886	0.000482522	0.0498124	-0.210428
GRK5	-0.548226	8.33402	-5.07262	1.62463e-06	0.0022633	4.8578
GRB14	-0.383775	5.31715	-3.96547	0.000131401	0.0270444	0.936414
HERC3	-0.61854	5.61951	-3.64231	0.000415416	0.0457616	-0.0789293
HARS1	0.706335	7.26642	4.64424	9.59843e-06	0.00597949	3.266
HLA-DRB4	-0.854316	10.1877	-3.62721	0.000439659	0.0464496	-0.128104
HOXC10	-0.157515	4.65019	-3.73186	0.000304882	0.0424462	0.19361
ZBED3	-0.46564	5.32713	-4.41909	2.35196e-05	0.0101168	2.46554
IER3	0.821257	8.64936	4.05135	9.57423e-05	0.0224724	1.21691
IFI27L1	0.80696	6.62545	3.68334	0.000360232	0.0452399	0.0463749
ADD2	-0.416003	5.18341	-3.59622	0.000486912	0.0498124	-0.218377
HSD11B2	-0.118882	4.63022	-4.01081	0.000111235	0.024507	1.08396
IRF8	-0.680145	8.958	-3.92738	0.000150998	0.028715	0.813403
IP6K2	-0.39981	5.41942	-3.5922	0.000493671	0.0498124	-0.230474
GARRE1	-0.61566	6.85404	-3.78963	0.000247785	0.0379364	0.375938
MARF1	-0.622587	10.3703	-4.71211	7.28823e-06	0.00539546	3.51232
KCNJ10	-0.793725	7.16935	-3.66933	0.000378245	0.045291	0.00346279
KCNH6	0.459043	12.4159	4.05125	9.57809e-05	0.0224724	1.21655
CASTOR1	-0.970788	8.68174	-3.67125	0.000377983	0.045291	0.00490669
HLA-DQA1	-0.792445	5.41332	-3.7302	0.000307785	0.0424462	0.185753
MAP1S	-0.918513	8.89847	-4.9825	2.37828e-06	0.00275791	4.51581
MDFIC	-0.189547	4.68658	-3.62833	0.000438442	0.0464496	-0.125514
MEA1	0.47275	7.75734	4.35412	3.03071e-05	0.011174	2.2395
MED25	-0.763713	9.04834	-3.64552	0.000411035	0.0457616	-0.0695382
MET	-0.675832	6.45451	-4.12034	7.40093e-05	0.0211006	1.44535
MT-ND6	1.10321	10.2551	4.43391	2.24752e-05	0.00990333	2.5071
MPEG1	-0.610537	6.18111	-3.89984	0.000166867	0.0293549	0.725036
MOS	-0.526903	5.61162	-3.82008	0.000222313	0.0355426	0.471632
KMT2C	-0.494012	5.49306	-3.63609	0.000424439	0.0464496	-0.0978086
MYL12B	0.422538	11.9022	3.84463	0.000203606	0.033761	0.549227
MTRF1L	0.549043	8.39943	5.23384	8.14016e-07	0.00178679	5.47846
MRPL51	0.550462	8.55412	3.59135	0.000495123	0.0498124	-0.23305
NAPRT	0.44895	9.18561	3.66393	0.000385406	0.045291	-0.0130259
NECAP2	-0.979599	10.0366	-6.10937	1.58201e-08	0.000285806	9.02534
NDUFA1	0.522444	10.4422	4.08207	8.54031e-05	0.0214202	1.31826
NAA15	-0.708943	5.38988	-4.37519	2.79228e-05	0.010783	2.31253
NDUFB7	0.766827	8.65287	4.70502	7.5017e-06	0.00539546	3.48649
NDUFAF1	0.863301	6.55853	4.25372	4.464e-05	0.0146739	1.89469
NACC1	0.665483	5.67569	3.87951	0.000179593	0.0306087	0.660077
NDUFS5	0.654825	8.5499	3.71434	0.000323223	0.0435398	0.141763
NPY5R	-0.464615	5.70222	-3.66337	0.000386156	0.045291	-0.0147353
NR3C1	-0.75079	5.95197	-4.02162	0.000106887	0.0243768	1.11929
NR2F6	-0.394298	5.07301	-3.76198	0.000273302	0.0408056	0.28953
NUDT15	-0.456325	5.70844	-3.82264	0.000220289	0.0355335	0.479704
NRIP3	-0.708904	5.98616	-4.25352	4.46732e-05	0.0146739	1.89402
OR14C36	0.305217	5.05369	3.66573	0.000383003	0.045291	-0.00752855
OTX1	-0.162037	4.52475	-3.68874	0.000359649	0.0452399	0.0501632
PARK7	0.84899	9.23924	5.21314	8.90131e-07	0.00178679	5.39814
PBX1	-0.840714	5.50843	-3.59458	0.000493047	0.0498124	-0.228356
PCTP	-0.980487	6.70376	-4.0882	8.35423e-05	0.0214202	1.3379
PKNOX1	-0.707815	6.55745	-3.93462	0.000147072	0.028715	0.836709
PLP1	-0.569988	6.10672	-3.62874	0.000435364	0.0464496	-0.120134
POLQ	0.550426	5.65201	3.69916	0.000340873	0.0446247	0.09497
PTK6	-0.467971	5.25925	-3.65223	0.000401372	0.0455006	-0.0487069
PSMF1	-0.727441	9.4676	-3.65829	0.000393034	0.045291	-0.0302556
PSMB7	0.549115	9.2247	4.07848	8.65536e-05	0.0214202	1.30639
PRR15L	-0.159578	4.69085	-4.18419	5.81749e-05	0.0178133	1.65919
PRKACB	-0.381762	5.22995	-4.73817	6.55274e-06	0.00514703	3.60754
PTPN7	0.495688	7.79778	3.67858	0.000366257	0.045291	0.031784
RBM41	-0.903247	5.72023	-4.93694	2.8794e-06	0.00305996	4.34431
RGS19	0.82495	9.9126	5.42913	3.47068e-07	0.00137239	6.24484
ROMO1	0.795672	10.2102	4.90527	3.28676e-06	0.00327574	4.22567
RNASE2	1.05776	11.3034	4.79854	5.17447e-06	0.00424918	3.81971
RPGRIP1	-0.514224	5.04167	-3.81294	0.000229921	0.0364364	0.44297
RNF213	-1.68754	10.9766	-4.37991	2.84535e-05	0.010783	2.29893
RTN1	-1.10825	5.94538	-4.83321	4.45092e-06	0.00382907	3.95416
SCGN	-0.623561	4.94634	-5.03006	2.00787e-06	0.00259101	4.66933
RSRC1	-0.427751	4.95599	-3.68926	0.00035583	0.0452399	0.0583352
SIGLEC9	0.832458	7.33068	3.65787	0.000393595	0.045291	-0.0315103
SLC16A13	-0.458612	5.39527	-3.80553	0.000234155	0.0367847	0.425843
SLC8A2	-0.0719162	4.56257	-3.60349	0.000474919	0.0495947	-0.196489
SLC46A2	-0.665554	6.30529	-3.71078	0.000327287	0.0435398	0.130766
SNRPD3	-0.485111	5.22822	-3.71303	0.000324706	0.0435398	0.137735
SOX12	-0.658373	5.11577	-5.36806	4.55791e-07	0.00137239	5.99992
SNX1	-0.608766	5.95378	-4.51514	1.60999e-05	0.00854919	2.80379
SSNA1	0.560029	6.49489	3.98315	0.000123153	0.0261751	0.993809
ST6GALNAC4	-1.08717	8.8724	-3.63516	0.000430133	0.0464496	-0.108076
SOX30	-0.363448	4.88974	-5.45246	3.13123e-07	0.00137239	6.33742
STH	0.0599084	4.51531	3.63328	0.000428581	0.0464496	-0.10634
TAF5L	-0.0718196	4.53456	-3.84451	0.000203694	0.033761	0.548842
TGM6	-0.382767	4.86727	-5.41424	3.70597e-07	0.00137239	6.18584
TCEA1	-0.638282	6.81506	-3.93285	0.00014802	0.028715	0.831024
TGFBI	-1.00994	9.76271	-3.69001	0.000355361	0.0452399	0.059673
TGOLN2	-0.46218	9.61908	-3.65136	0.000402594	0.0455006	-0.0513783
TCERG1	-0.46347	5.2528	-3.71036	0.000327765	0.0435398	0.12948
THOC2	-0.779928	6.4979	-4.64551	9.5493e-06	0.00597949	3.27059
TMEM131	-0.38084	9.11091	-4.48001	1.85048e-05	0.00879759	2.6795
TMEM163	-0.13971	4.69245	-3.96169	0.000133231	0.0270444	0.924171
TMEM207	-0.661073	5.79434	-4.69654	7.76497e-06	0.00539546	3.45562
TNS3	-0.963514	6.32323	-4.06992	8.94662e-05	0.0218418	1.27716
TNPO1	0.666626	7.5446	4.0913	8.25098e-05	0.0214202	1.34884
TP53I13	-1.04442	7.7807	-5.30914	5.87131e-07	0.0015153	5.77211
TMEM9	-0.487521	5.24994	-3.9287	0.000150272	0.028715	0.817665
TRIT1	-0.678805	6.09551	-3.88644	0.000175154	0.0304264	0.68219
ODAD4	-0.966622	5.26194	-4.67682	8.61535e-06	0.00576463	3.36428
TSPYL6	-0.389549	5.15484	-4.01895	0.000107946	0.0243768	1.11056
UBE2E2	-0.749511	6.66214	-4.3094	3.60377e-05	0.0125203	2.08523
UBE2C	0.865775	6.70053	4.11769	7.47502e-05	0.0211006	1.4365
TYW1	-0.687648	6.98165	-4.1221	7.35236e-05	0.0211006	1.45119
USF2	0.61852	8.03332	3.90208	0.000165519	0.0293549	0.732206
UBL5	0.471594	10.0965	3.86681	0.000188006	0.0317432	0.619626
UFC1	0.482225	9.15709	3.97688	0.000126023	0.0264737	0.973409
UEVLD	-0.294826	5.14952	-3.73582	0.000299732	0.0424462	0.208202
VSTM1	0.960414	8.02383	3.66557	0.00038484	0.045291	-0.0111449
TCEAL9	-0.534697	6.10641	-3.79014	0.000247343	0.0379364	0.377512
VAT1	0.708671	8.16608	3.64395	0.000413055	0.0457616	-0.0739217
VAT1L	-0.363592	5.1521	-4.3823	2.71593e-05	0.010783	2.33724
VPS26B	0.487638	7.20331	3.75103	0.000284085	0.0415291	0.255432
VENTX	-0.823079	6.31536	-3.72049	0.000316319	0.0432926	0.16077
ZC3H12A	0.868158	7.20682	4.08929	8.31329e-05	0.0214202	1.34217
ZNF728	-0.153452	4.79418	-3.73249	0.000303264	0.0424462	0.197883
ZSCAN18	-0.694029	6.9995	-3.92412	0.000152795	0.0287541	0.802936

## Sheet: ARDS-Sepsis.DEGs
Gene	logFC	AveExpr	t	P.Value	adj.P.Val	B
AOC1	0.504269	4.81825	4.0866	8.65999e-05	0.0226741	1.30727
ABCB6	0.72736	6.5133	3.9016	0.000165808	0.0299549	0.730606
AADACL4	0.122171	4.59704	3.67123	0.000377429	0.0453238	0.00809379
ALKBH5	0.339042	10.8407	3.75045	0.000284667	0.0379233	0.25501
PALM2AKAP2	0.432096	5.26919	5.59647	1.65067e-07	0.000860328	6.89367
AGBL5	0.694283	6.19264	4.24894	4.54643e-05	0.018582	1.87485
ADRB2	-0.437724	7.92499	-3.68404	0.000359351	0.0441635	0.0505216
AKAP8L	0.649132	6.56258	4.08029	8.59724e-05	0.0226741	1.31055
ANKRD9	1.2537	9.37266	4.29319	3.92903e-05	0.0182005	2.00644
ANKHD1-EIF4EBP3	0.468211	5.31938	3.74198	0.000293297	0.0386766	0.228778
ARID4B	-0.672371	7.17365	-4.07972	8.61552e-05	0.0226741	1.30867
ATRN	0.322014	5.36341	3.78639	0.00025066	0.0371183	0.366809
BAP1	0.394112	7.16267	3.63238	0.000429927	0.0480272	-0.10663
B4GALT3	0.723995	8.97762	3.76232	0.000273371	0.0379233	0.290763
ATP6V0A1	0.411498	9.33683	3.91455	0.000158203	0.0291643	0.771994
BRD4	0.48078	5.07194	3.87252	0.000185564	0.0314275	0.632312
ERG28	0.195137	4.67489	4.89095	3.5124e-06	0.00705056	4.15575
C1orf116	0.86107	6.12973	3.63307	0.000430666	0.0480272	-0.107559
CA13	0.343299	5.19718	4.32008	3.45813e-05	0.0173513	2.11765
SHOC1	0.376304	5.27961	3.92676	0.000151338	0.0290858	0.811114
CCDC124	0.61679	5.76357	4.68241	8.22384e-06	0.010762	3.39592
CCL5	-0.786552	11.6591	-3.69342	0.000350821	0.0434104	0.072763
CD19	1.12209	6.09428	4.03211	0.000104252	0.024445	1.14158
CD3G	-0.941196	6.23422	-3.91871	0.000156665	0.0291643	0.78122
CD84	-0.699137	7.16798	-4.53332	1.49769e-05	0.0112739	2.86172
CDC42BPA	0.187104	4.92438	3.88877	0.000173687	0.0301715	0.689693
CDK2AP1	-0.645431	9.58956	-4.42295	2.31669e-05	0.0131862	2.47359
COG4	0.384257	6.98652	4.31303	3.55363e-05	0.0173513	2.09347
COL7A1	0.422462	5.44596	3.81259	0.000228339	0.0353016	0.448832
CSPG4	0.0849045	4.53826	4.01538	0.000109379	0.024445	1.0977
CX3CR1	-1.56717	9.39512	-5.6959	1.11589e-07	0.000860328	7.24619
DENND1A	0.662221	5.88583	3.91513	0.000157871	0.0291643	0.773849
DSTN	-0.574784	8.00344	-5.25417	7.45479e-07	0.00192397	5.54219
DUSP15	0.46724	5.50338	3.92772	0.00015081	0.0290858	0.814197
DTX1	0.521434	5.57504	4.05212	9.54707e-05	0.0234915	1.21789
E2F2	0.824458	10.4629	4.048	9.75238e-05	0.0234915	1.19971
EMID1	0.307237	4.73495	3.66938	0.000385409	0.0458079	-0.00827014
DUSP6	-0.74548	9.42934	-3.77256	0.000263911	0.0378398	0.321844
E2F4	0.514829	8.8348	4.18905	5.71134e-05	0.0210574	1.67262
DYNLL2	0.571732	7.09606	4.01756	0.000108501	0.024445	1.10482
EPHB6	0.451699	5.26224	3.778	0.000258235	0.0377832	0.340639
EPN1	0.59586	10.8157	5.55445	1.99142e-07	0.000860328	6.72534
FAM3A	0.410461	9.48923	3.85012	0.00019964	0.0324927	0.567036
YJU2	0.70594	6.81334	4.37212	2.82586e-05	0.0150153	2.297
FGFBP2	-1.48626	7.1513	-4.1896	5.8413e-05	0.0211058	1.65502
FOXJ2	0.449594	9.27092	4.10522	7.83259e-05	0.0226741	1.39295
FOXO3	0.717836	11.43	4.13931	6.91122e-05	0.0222961	1.50399
GAPVD1	0.581871	8.21332	4.30389	3.68118e-05	0.0175011	2.06216
GFOD2	1.16862	6.88531	4.58878	1.21311e-05	0.010762	3.05018
GNPTAB	-0.400316	7.16687	-3.66888	0.000378827	0.0453238	0.00424316
GIMAP7	-0.821483	9.71835	-4.01537	0.000109884	0.024445	1.09412
GBGT1	0.54377	8.65482	3.70284	0.000336503	0.042335	0.108145
GRB14	0.33921	5.31715	3.94474	0.000141745	0.0281403	0.868873
GZMM	-0.747997	6.6977	-4.11599	7.52286e-05	0.0226513	1.42865
RAB27B	-0.695877	6.76577	-3.8137	0.000227434	0.0353016	0.452322
INPP5D	0.490008	9.20856	3.77201	0.000263769	0.0378398	0.322001
IPMK	0.128086	4.6667	4.00554	0.000113421	0.024445	1.06565
IP6K1	0.584034	9.29715	4.72779	6.83678e-06	0.0102928	3.56069
AEN	0.654004	6.98608	4.00496	0.00011366	0.024445	1.06379
INPP4B	-0.56639	5.82461	-3.95113	0.000138477	0.0281093	0.88945
IRF2BP1	0.373149	5.18061	4.04828	9.68401e-05	0.0234915	1.2053
IL5RA	0.705389	6.05256	4.22654	4.95242e-05	0.0190362	1.799
ITGB1BP1	-0.429054	8.14133	-4.023	0.000106342	0.024445	1.12258
IQCC	0.672235	6.22408	3.91777	0.000156363	0.0291643	0.782309
ISG20L2	-0.46448	8.65113	-3.98766	0.000121131	0.025446	1.00757
KCNMB2	0.683586	5.84139	4.4819	1.83667e-05	0.0121402	2.68011
KEAP1	0.591749	6.82209	3.64909	0.000405771	0.0472946	-0.0559749
KANK2	0.649485	5.51552	3.64535	0.000412078	0.0477219	-0.0691457
KLRF1	-0.890882	6.64921	-4.14871	6.66072e-05	0.0222838	1.53653
KLRD1	-1.03169	7.01405	-4.15419	6.5588e-05	0.0222838	1.5507
KLRB1	-0.956385	8.4801	-3.86394	0.000191626	0.0317606	0.604152
KLF3	0.495233	5.15575	4.57839	1.25098e-05	0.010762	3.02202
KLRG1	-1.1835	7.26503	-4.65746	9.20927e-06	0.010762	3.29581
PLIN4	0.761367	7.67634	3.73316	0.00030267	0.0393384	0.201206
KLHDC8A	0.360302	4.8701	4.13197	7.18538e-05	0.0223812	1.47067
LAMP3	0.420856	5.92121	3.80175	0.000237332	0.0362304	0.414855
LARP1	0.654105	5.93569	3.89442	0.000170177	0.0301715	0.707688
MARCHF3	0.733724	6.11498	4.05877	9.31425e-05	0.023371	1.23971
ANKRD36C	-0.759593	5.93579	-3.88528	0.000176051	0.0302907	0.677891
KIAA1109	0.473667	5.31518	4.12985	7.14131e-05	0.0223812	1.47472
SLC4A8	0.471409	5.18918	5.55734	1.96591e-07	0.000860328	6.73691
MAP2K3	0.687919	11.1701	3.75323	0.000282656	0.0379233	0.261589
MAPK8IP1	0.605249	5.02446	3.80559	0.000238648	0.0362304	0.412374
LRRC8A	0.679623	5.30317	4.07504	8.83842e-05	0.02278	1.28691
MED16	0.534057	9.20591	3.83104	0.000213767	0.0341159	0.506851
MFHAS1	0.711592	5.34679	4.64441	9.63872e-06	0.010762	3.25469
KMT2B	0.503158	8.35708	3.96753	0.000130415	0.0267736	0.942383
MOB3C	0.468334	8.55971	3.68054	0.00036376	0.0444033	0.039827
MS4A7	-1.13749	7.83272	-5.14829	1.18521e-06	0.00267651	5.12735
MSI2	0.937053	6.56651	4.24886	4.55844e-05	0.018582	1.87272
MUC1	0.430475	5.04605	3.87104	0.000186136	0.0314275	0.62933
NBAS	0.494215	6.18943	4.31786	3.48792e-05	0.0173513	2.11004
NEURL1B	0.425048	5.58748	3.76088	0.000274367	0.0379233	0.287386
NAP1L1	-0.625353	7.84502	-4.11097	7.6658e-05	0.0226741	1.412
NPEPL1	0.611259	8.73677	3.8581	0.000193994	0.031861	0.592293
NRK	0.577175	6.40312	4.09823	8.03994e-05	0.0226741	1.36983
NSL1	-0.404214	8.90898	-4.42087	2.33565e-05	0.0131862	2.46634
PBX1	0.757004	5.50843	3.64275	0.000417783	0.0477477	-0.0805313
PCYOX1	-0.516282	6.24525	-3.8925	0.000171362	0.0301715	0.701568
PID1	-0.602375	5.64854	-3.98802	0.00012097	0.025446	1.00875
PM20D2	-0.282608	5.04307	-3.6345	0.000426786	0.0480272	-0.100208
PIGQ	1.18009	7.19618	5.51512	2.38107e-07	0.000860328	6.5652
PINK1	0.627909	9.44874	3.90503	0.000163759	0.0298835	0.74157
PLEKHF1	-0.843872	7.12077	-4.12274	7.33454e-05	0.0224586	1.45109
SLC66A2	0.856734	11.2103	5.27704	6.75091e-07	0.00192397	5.63103
PRCC	0.38152	7.046	3.74964	0.000285485	0.0379233	0.252489
PTGDS	-0.89021	6.28448	-4.09315	8.21528e-05	0.0226741	1.351
THAP12	-0.527509	8.04942	-3.64057	0.000417915	0.0477477	-0.0818089
PTPRC	-1.02774	7.76581	-4.51751	1.60444e-05	0.0113542	2.80087
PTPRS	0.366955	5.38168	3.71678	0.000320465	0.0410605	0.150999
RAI1	-0.490976	6.00073	-4.14114	6.84451e-05	0.0222961	1.5123
QRFPR	-0.386448	10.43	-3.63897	0.000420231	0.0477477	-0.0866507
PYHIN1	-0.700919	6.96402	-3.65519	0.000397276	0.0469097	-0.0374352
HACD1	0.775238	6.49594	4.08235	8.5313e-05	0.0226741	1.31736
RBM41	0.664278	5.72023	4.08632	8.40586e-05	0.0226741	1.33046
REEP4	0.479851	6.39074	3.70205	0.000337443	0.042335	0.105699
RD3	0.435545	5.29233	3.98006	0.000124558	0.0258652	0.982939
RNF26	0.585197	5.53691	4.25501	4.44189e-05	0.018582	1.89548
RHOQ	-0.536218	9.83878	-3.7379	0.000297545	0.0389525	0.216149
RNF10	0.954812	10.0124	4.1714	6.17777e-05	0.021463	1.60419
RTN4	-0.586638	10.7338	-3.75713	0.000278034	0.0379233	0.275719
RPS6KB2	0.4006	9.68071	4.06941	8.95262e-05	0.02278	1.27473
NEMF	-0.596319	6.41037	-3.79243	0.000245337	0.0366302	0.385682
SEC16A	0.382448	8.59832	3.81224	0.000228622	0.0353016	0.447741
SH3BGRL	-0.639456	10.0494	-4.37333	2.81255e-05	0.0150153	2.30119
SH3GL1	0.8281	6.16668	4.58557	1.21551e-05	0.010762	3.04765
SHC2	0.399281	5.25778	4.4678	1.9419e-05	0.0121402	2.63054
SMOC1	0.193657	4.89273	3.76465	0.000270733	0.0379233	0.299101
SLC7A5	1.27894	7.79789	4.5434	1.46927e-05	0.0112739	2.88031
SLC39A13	0.366828	5.0108	4.62496	1.03751e-05	0.010762	3.18874
SMG7	0.420423	8.73619	3.65039	0.000403941	0.0472946	-0.0520135
SREBF2	0.512147	5.77248	4.03678	0.00010106	0.0240229	1.1676
SPTB	0.819104	5.37218	3.71287	0.000329226	0.0418859	0.129082
SPTA1	0.942917	6.0362	3.72786	0.000310522	0.0400707	0.179632
SYT8	-0.0643823	4.55214	-3.94663	0.00014077	0.0281403	0.874963
TAAR8	0.342505	5.15078	3.86202	0.000191278	0.0317606	0.60471
KMT5C	0.592823	5.44725	4.27938	4.04554e-05	0.0182717	1.9784
STX5	0.369467	9.88781	4.46114	1.99361e-05	0.0121402	2.60716
SYTL2	-0.831718	6.44652	-4.2385	4.73139e-05	0.018582	1.83948
TGFBR3	-0.824232	7.23165	-3.764	0.00027178	0.0379233	0.295908
TATDN3	-0.374238	7.38951	-3.82907	0.000215278	0.0341159	0.500654
TMEM154	-0.721866	10.4769	-4.58757	1.20581e-05	0.010762	3.05478
TMCC2	1.44543	7.0413	3.84037	0.000210934	0.0340244	0.521031
TM7SF2	1.06929	6.494	4.59537	1.17504e-05	0.010762	3.0782
MACO1	0.587563	5.18394	4.01162	0.000111815	0.024445	1.07913
SYNDIG1L	0.1318	4.92717	3.69542	0.000345349	0.0430281	0.0853811
TNIP1	0.622809	10.4538	4.76908	5.77374e-06	0.0102928	3.71151
TRIM11	0.578559	7.13374	3.7768	0.000259334	0.0377832	0.336907
TSPAN1	0.748969	5.84753	4.26962	4.20004e-05	0.0185068	1.94515
TUBG2	0.913287	5.33668	4.21274	5.33174e-05	0.0200673	1.73555
UBAC1	0.434185	9.52506	3.6755	0.000370203	0.0448864	0.0244335
UBE2M	0.520214	10.1925	4.24131	4.68101e-05	0.018582	1.84897
ULK1	0.486153	10.3625	3.75218	0.000282931	0.0379233	0.260382
WDR13	0.394867	8.93767	3.75137	0.000283742	0.0379233	0.257867
WDTC1	0.605568	6.19341	3.93865	0.000144924	0.0284587	0.849307
WIPI2	0.657038	7.69595	3.89042	0.000172653	0.0301715	0.694956
YPEL4	0.846113	5.08834	4.18288	6.02947e-05	0.0213585	1.62754
YY1AP1	0.556674	10.298	4.5114	1.63405e-05	0.0113542	2.78414
ZNF626	-0.40184	5.45558	-3.79628	0.000242001	0.0364332	0.397722
ZNF777	0.829854	6.12787	4.45831	2.01597e-05	0.0121402	2.59724
ZNF592	0.304109	4.89589	4.53923	1.46283e-05	0.0112739	2.88269
ZNF653	1.0918	7.02869	4.73058	6.79637e-06	0.0102928	3.56633

## Sheet: ARDS-Control.GSEA
geneSet	description	enrichmentScore	normalizedEnrichmentScore	pValue	FDR	size	leadingEdgeNum	leadingEdgeId	userId
GO:0034405	response to fluid shear stress	-0.672999	-1.86602	0	0.0497705	32	9	2113;4780;4208;5743;5311;9314;4092;10365;9788	ETS1;KLF2;KLF4;MEF2C;MTSS1;NFE2L2;PKD2;PTGS2;SMAD7
GO:0008380	RNA splicing	-0.455608	-1.81642	0	0.0638361	402	116	55749;2483;10181;10286;55596;8175;6429;494115;51637;65109;23451;3192;9295;25980;51747;23350;6431;51585;5515;3185;51163;10179;11051;140890;9984;10199;6638;10914;1478;10492;57396;10929;146713;57187;988;6733;10594;9128;3183;55796;8621;11338;27316;5295;11030;91603;84530;11168;1196;8899;27339;58517;1153;57703;55119;25766;1207;84991;10625;51634;22889;9406;10772;4904;1195;51759;54883;5093;22916;5411;166…	AAR2;AHNAK;BCAS2;C9orf78;CCAR1;CDC5L;CDK13;CIRBP;CLK1;CLK2;CLK4;CLNS1A;CSTF2;CWC22;CWC25;DBR1;DDX17;DDX46;DDX5;DHX15;DHX9;DYRK1A;FRG1;HNRNPA0;HNRNPA1;HNRNPA2B1;HNRNPC;HNRNPD;HNRNPF;HNRNPH1;HNRNPH3;HNRNPR;HNRNPU;IVNS1ABP;KHDC4;KHDRBS1;LGALS3;LUC7L3;MBNL1;MBNL3;MPHOSPH10;NCBP2;NONO;NUDT21;NUP98;PABPC1;PAPOLA;PCBP1;PCBP2;PCF11;PIK3R1;PNN;POLR2B;PPP1R8;PPP2CA;PPWD1;PRPF19;PRPF38B;PRPF4;PRPF40B;PRPF4B…
GO:1903311	regulation of mRNA metabolic process	-0.463373	-1.764	0	0.0649181	260	84	3190;7072;170506;166863;56915;207;10181;253943;23404;6429;494115;51441;3192;3315;6431;79811;10179;56254;11051;140890;8761;10914;7431;10492;79899;10929;146713;6733;3183;23034;79072;55796;8531;167227;79882;79048;11338;27316;84530;27339;58517;79810;1153;9337;57703;10644;84991;10772;4904;29883;51759;90806;9646;22916;1660;23435;3184;4928;10521;6427;1655;3181;6428;83759;1859;6426;22894;3178;4154;91746;…	AKT1;ANGEL2;C9orf78;CIRBP;CNOT6L;CNOT7;CNOT8;CTR9;CWC22;DCP2;DDX17;DDX5;DHX36;DHX9;DIS3;DYRK1A;EXOSC2;EXOSC5;FASTKD3;HNRNPA0;HNRNPA1;HNRNPA2B1;HNRNPC;HNRNPD;HNRNPK;HNRNPR;HNRNPU;HSPB1;IGF2BP2;KHDRBS1;MBNL1;MBNL3;NCBP2;NUDT21;NUP98;PABPC1;PABPC4;PAPOLA;PRPF19;PRR5L;PTCD2;PUM2;RBFOX3;RBM17;RBM25;RBM46;RBM4B;RBM5;RBM7;RBMX;RBMXL1;RNF20;SAMD4A;SECISBP2;SET;SLTM;SON;SREK1;SRPK2;SRRM4;SRSF1;SRSF10;SRSF…
GO:0006403	RNA localization	-0.477234	-1.78035	0	0.0696066	218	70	3087;144983;8559;24148;10128;9939;10575;170506;26019;5903;11260;65110;23404;6429;51637;65109;55746;81929;3192;9295;7048;6431;55308;6059;9984;348995;6950;57187;51808;10694;53371;167227;11338;9972;23049;29074;23299;10644;51634;9688;9818;9908;23212;22916;55164;1660;25909;4928;55153;6427;3181;6428;64062;23279;6426;7528;3178;91746;25946;6432;54680;677;9804;5813;10250;23636;10657;23180;472;908	ABCE1;AHCTF1;ATM;BICD2;CCT4;CCT6A;CCT8;DCP2;DDX19A;DHX36;DHX9;EXOSC2;G3BP2;HHEX;HNRNPA1;HNRNPA1L2;HNRNPA2B1;HNRNPU;IGF2BP2;KHDRBS1;LRPPRC;MRPL18;NCBP2;NUP133;NUP153;NUP160;NUP43;NUP54;NUP58;NUP62;NUP93;NUP98;PHAX;PRPF18;PRPF6;PURA;RANBP2;RBM26;RBM8A;RBMX2;RFTN1;RRS1;RTRAF;SDAD1;SEH1L;SHQ1;SMG1;SRRM1;SRSF1;SRSF11;SRSF2;SRSF3;SRSF4;SRSF6;SRSF7;TCP1;TGFBR2;THOC1;THOC2;TOMM20;U2AF2;UPF2;UPF3A;UPF3B;X…
GO:0006397	mRNA processing	-0.425015	-1.70995	0	0.103436	468	145	11218;11319;54960;144983;351;58155;5978;8559;24148;151987;11157;9939;8227;8731;3190;7072;170506;8458;55696;2965;9092;55749;2483;10181;10286;55596;8175;6429;494115;65109;23451;3192;9295;25980;51747;23350;6431;51585;57661;3185;79811;51163;10179;56254;11051;140890;9984;6638;104;10914;1478;10492;2926;10929;146713;57187;988;6733;10594;9128;3183;55796;8621;79882;11338;27316;11030;91603;84530;11168;8899…	AAR2;ADARB1;AKAP17A;APP;BCAS2;C9orf78;CCAR1;CDC5L;CDK13;CIRBP;CLNS1A;CMTR2;CNOT6L;CSTF2;CTR9;CWC22;CWC25;DBR1;DDX17;DDX20;DDX46;DDX5;DHX15;DHX36;DHX9;DYRK1A;ECD;FRG1;GEMIN8;GRSF1;GTF2H1;HNRNPA0;HNRNPA1;HNRNPA1L2;HNRNPA2B1;HNRNPC;HNRNPD;HNRNPF;HNRNPH1;HNRNPH3;HNRNPK;HNRNPR;HNRNPU;KHDC4;KHDRBS1;LGALS3;LSM6;LUC7L3;MBNL1;MBNL3;MTPAP;NBDY;NCBP2;NONO;NUDT21;NUP98;PABPC1;PAN2;PAN3;PAPOLA;PCBP1;PCBP2;PCF…
GO:0002446	neutrophil mediated immunity	0.393617	1.59911	0	0.132968	477	132	6036;56729;671;5023;967;5695;5708;10493;3934;53831;6286;4353;93100;3240;8993;5005;5553;5657;51316;1084;26;6947;10562;4317;1511;2040;566;441864;6993;6037;6518;10555;1991;199675;5273;2207;411;6813;6836;84418;1669;27180;8836;1118;1992;4057;2934;10043;23601;820;634;1088;10383;5777;201294;57126;81567;8876;11333;23218;10533;3101;5873;23317;5719;383;30;4680;80331;306;9961;56888;4860;4973;2992;8904;5315;…	ABCA13;ACAA1;ADAM17;ADGRG3;AGPAT2;ALOX5;ANXA3;AOC1;AP2A2;ARG1;ARHGAP45;ARSB;ATG7;ATP6V1D;ATP8A1;AZU1;BPI;C3AR1;CAMP;CD177;CD63;CDA;CEACAM1;CEACAM3;CEACAM6;CEACAM8;CHIT1;CLEC4D;CLEC5A;CPNE1;CPNE3;CTSD;CTSG;CYBA;CYSTM1;DEFA4;DNAJC13;DNAJC3;DNAJC5;DNASE1;DOK3;DSG1;DYNLT1;ELANE;FCER1G;GGH;GPI;GPR84;GSN;GYG1;HK3;HP;IDH1;IMPDH1;IRAK4;KCMF1;KCNAB2;LCN2;LPCAT1;LRG1;LTF;MAPK14;MCEMP1;MLEC;MMP8;MMP9;MPO;MS…
GO:0009123	nucleoside monophosphate metabolic process	0.423072	1.6363	0	0.135172	298	76	1337;7298;7083;983;51103;516;2597;4694;11315;1329;11284;4713;6901;7378;4725;521;7384;9551;6834;7371;7167;2819;9605;84300;1347;706;572;29796;3101;30968;2646;4729;522;54981;6774;2645;4967;10632;5315;56953;57673;3643;2584;1537;3939;27089;5571;1841;1355;2821;54949;221264;5224;5236;4709;4702;4714;2023;83549;55967;539;7388;4695;405;116;509;891;3614;26137;4701;3479;4704;2026;201163;2027;2103	ADCYAP1;AK9;ARNT;ATP5F1C;ATP5MC1;ATP5ME;ATP5MF;ATP5MG;ATP5PF;ATP5PO;BAD;BEND3;CCNB1;CDK1;COX15;COX5B;COX6A1;COX7A2;CYC1;DTYMK;ENO1;ENO2;ENO3;ESRRB;FLCN;GALK1;GAPDH;GCK;GCKR;GPD1;GPI;HK3;IGF1;IMPDH1;INSR;LDHA;NDUFA1;NDUFA12;NDUFA2;NDUFA7;NDUFA8;NDUFA9;NDUFAF1;NDUFB3;NDUFB7;NDUFB8;NDUFS5;NDUFV2;NMRK1;NT5M;OGDH;PARK7;PGAM2;PGM1;PKM;PNKP;PRKAG1;SDHAF2;STAT3;STOML2;SURF1;TAZ;TK1;TPI1;TSPO;TYMS;UCK1;UC…
GO:0045730	respiratory burst	0.568384	1.57312	0.00792079	0.135628	29	8	4353;79415;3512;100133941;4689;3643;1535;3929	CD24;CYBA;CYBC1;INSR;JCHAIN;LBP;MPO;NCF4
GO:0009141	nucleoside triphosphate metabolic process	0.413744	1.60521	0	0.136228	283	77	1337;7298;983;51103;516;2597;4694;11315;1329;4713;6901;4725;521;7384;9551;6834;7371;7167;2819;55034;9605;84300;1347;706;572;29796;4830;3101;30968;2646;4729;522;6774;2645;4967;10632;5315;57673;3643;9567;2584;1537;3939;27089;5571;1841;1355;2821;54949;221264;5224;10201;5236;4709;4702;4714;2023;83549;55967;539;7388;4695;405;116;509;891;3614;79077;51715;26137;4701;3479;4704;2026;201163;2027;2103	ADCYAP1;AK9;ARNT;ATP5F1C;ATP5MC1;ATP5ME;ATP5MF;ATP5MG;ATP5PF;ATP5PO;BAD;BEND3;CCNB1;CDK1;COX15;COX5B;COX6A1;COX7A2;CYC1;DCTPP1;DTYMK;ENO1;ENO2;ENO3;ESRRB;FLCN;GALK1;GAPDH;GCK;GCKR;GPD1;GPI;GTPBP1;HK3;IGF1;IMPDH1;INSR;LDHA;MOCOS;NDUFA1;NDUFA12;NDUFA2;NDUFA7;NDUFA8;NDUFA9;NDUFAF1;NDUFB3;NDUFB7;NDUFB8;NDUFS5;NDUFV2;NME1;NME6;OGDH;PARK7;PGAM2;PGM1;PKM;PRKAG1;RAB23;SDHAF2;STAT3;STOML2;SURF1;TAZ;TPI1;T…
GO:0001963	synaptic transmission, dopaminergic	0.60114	1.68097	0.004	0.142113	31	9	135;1861;11315;10211;390084;1020;85445;2668;409	ADORA2A;ARRB2;CDK5;CNTNAP4;FLOT1;GDNF;OR56A5;PARK7;TOR1A
GO:1904029	regulation of cyclin-dependent protein kinase activity	0.483419	1.64397	0	0.144622	95	19	899;9133;1033;324;890;29950;1163;8941;9134;641;9088;595;645121;11140;995;8900;1029;5347;1164	APC;BLM;CCNA1;CCNA2;CCNB2;CCND1;CCNE2;CCNF;CCNI2;CDC25C;CDC37;CDK5R2;CDKN2A;CDKN3;CKS1B;CKS2;PKMYT1;PLK1;SERTAD1
GO:0015844	monoamine transport	0.478069	1.57356	0.00203252	0.14564	84	20	135;5023;1861;11315;9066;2207;222962;1133;390084;6804;5021;2668;6580;84258;3350;8973;7349;6860;156;127833	ADORA2A;CHRM5;CHRNA6;FCER1G;GDNF;GRK2;HTR1A;OR56A5;OXTR;P2RX1;PARK7;SLC22A1;SLC29A4;STX1A;SYT2;SYT3;SYT4;SYT7;TOR1A;UCN
GO:0048285	organelle fission	0.400356	1.60804	0	0.147106	443	102	11065;991;113130;899;9232;22974;9133;7283;2069;27338;9212;51203;9055;81620;122402;3833;6790;11004;24137;7153;23397;27175;324;890;699;201254;9787;9319;64151;7272;11130;10609;701;55143;79075;56776;56155;9134;55719;91646;641;1062;9493;9088;100130958;5719;595;10459;1104;645121;940;51343;1111;55755;146956;995;8900;10615;5119;29947;9985;2175;3643;29127;5347;10844;23113;11040;1164;259266;51529;4605;1063…	ACOT8;AKAP8L;ANAPC11;APC;ASPM;AURKA;AURKAIP1;AURKB;BLM;BRCA2;BUB1;BUB1B;CALR;CCNA1;CCNA2;CCNB1;CCNB2;CCND1;CCND3;CCNE2;CCNF;CCNI2;CD28;CDC20;CDC25C;CDCA5;CDCA8;CDK5RAP2;CDT1;CENPE;CENPF;CENPX;CEP55;CHEK1;CHMP1A;CKS2;CTDP1;CUL9;DAPK3;DAZL;DLGAP5;DNMT3L;DSCC1;EME1;EREG;ESPL1;FANCA;FMN2;FZR1;INSR;KATNB1;KIF11;KIF20B;KIF22;KIF23;KIF2C;KIF4A;KIFC1;MAD2L2;MKI67;MSH5;MTFR2;MUS81;MYBL2;NAA10;NCAPG;NCAPH;…
GO:0036230	granulocyte activation	0.387065	1.5801	0	0.147968	480	131	6036;56729;671;5023;967;5695;5708;10493;3934;53831;6286;4353;93100;3240;8993;5005;5553;5657;51316;1084;26;6947;10562;4317;1511;2040;566;441864;6993;6037;6518;10555;1991;199675;5273;2207;411;6813;6836;84418;1669;27180;8836;1118;1992;4057;2934;10043;23601;820;634;1088;10383;5777;201294;57126;81567;8876;11333;23218;10533;3101;5873;23317;5719;383;30;4680;80331;306;9961;56888;4860;4973;2992;8904;5315;…	ABCA13;ACAA1;ADGRG3;AGPAT2;ALOX5;ANXA3;AOC1;AP2A2;ARG1;ARHGAP45;ARSB;ATG7;ATP6V1D;ATP8A1;AZU1;BPI;C3AR1;CAMP;CD177;CD63;CDA;CEACAM1;CEACAM3;CEACAM6;CEACAM8;CHIT1;CLEC4D;CLEC5A;CPNE1;CPNE3;CTSD;CTSG;CYBA;CYSTM1;DEFA4;DNAJC13;DNAJC3;DNAJC5;DNASE1;DOK3;DSG1;DYNLT1;ELANE;FCER1G;GGH;GPI;GPR84;GSN;GYG1;HK3;HP;IDH1;IMPDH1;KCMF1;KCNAB2;LCN2;LPCAT1;LRG1;LTF;MAPK14;MCEMP1;MLEC;MMP8;MMP9;MPO;MS4A3;MVP;NAPRT…
GO:0007059	chromosome segregation	0.414752	1.6164	0	0.150097	300	67	991;113130;9232;7283;55355;9212;220134;51203;9055;81620;3833;1663;11004;24137;7153;23397;27175;324;11011;699;201254;9787;79903;9319;64151;7272;11130;10609;701;11339;55143;79075;2237;387103;56776;56155;9134;55719;641;1062;28989;9493;100130958;10459;1104;332;55755;146956;10615;5119;9985;29127;5347;81610;51529;1063;4439;55839;84643;9700;55165;4288;80152;80198;26993;4751;116028	AKAP8L;ANAPC11;APC;AURKB;BIRC5;BLM;BUB1;BUB1B;CCNE2;CDC20;CDCA5;CDCA8;CDK5RAP2;CDT1;CENPE;CENPF;CENPN;CENPT;CENPW;CENPX;CEP55;CHMP1A;DDX11;DLGAP5;DSCC1;EME1;ESPL1;FAM83D;FEN1;FMN2;HJURP;KIF23;KIF2B;KIF2C;KIF4A;KIFC1;MAD2L2;MKI67;MSH5;MUS81;NAA60;NCAPG;NCAPH;NEK2;NTMT1;NUSAP1;OIP5;P3H4;PLK1;PRC1;PTTG1;RACGAP1;RCC1;REC8;RMI2;SKA1;SLF2;SPAG5;SYCE1L;TEX14;TLK2;TOP2A;TRIP13;TTK;TUBG1;TUBG2;ZWINT
GO:0009620	response to fungus	0.552734	1.65684	0.00421941	0.15256	44	13	2597;4353;1511;1398;1991;1669;3347;4057;383;23765;6279;578;60343	ARG1;BAK1;CRK;CTSG;DEFA4;ELANE;FAM3A;GAPDH;HTN3;IL17RA;LTF;MPO;S100A8
GO:0072348	sulfur compound transport	0.5288	1.54604	0.0125523	0.15483	41	11	65010;1468;116369;6509;284129;29127;115019;9368;56262;6533;215	ABCD1;LRRC8A;RACGAP1;SLC1A4;SLC25A10;SLC26A11;SLC26A6;SLC26A8;SLC26A9;SLC6A6;SLC9A3R1
GO:0007205	protein kinase C-activating G protein-coupled receptor signaling pathway	0.567111	1.53889	0.0162933	0.158013	27	8	135;566;9162;1154;139189;8527;885;1606	ADORA2A;AZU1;CCK;CISH;DGKA;DGKD;DGKI;DGKK
GO:0035456	response to interferon-beta	0.56225	1.5483	0.0272904	0.161441	30	6	27429;8519;10410;9447;117854;51079	AIM2;HTRA2;IFITM1;IFITM3;NDUFA13;TRIM6
GO:0097581	lamellipodium organization	-0.505277	-1.65491	0	0.163738	80	24	3815;2241;7471;960;64083;1901;55604;6643;6239;7401;5800;8936;10092;8874;8440;26053;4690;10006;7414;3688;51177;23191;221178;6642	ABI1;ARHGEF7;ARPC5;AUTS2;CARMIL1;CD44;CLRN1;CYFIP1;FER;GOLPH3;ITGB1;KIT;NCK1;NCK2;PLEKHO1;PTPRO;RREB1;S1PR1;SNX1;SNX2;SPATA13;VCL;WASF1;WNT1
GO:0071514	genetic imprinting	-0.604618	-1.5647	0.0195312	0.170374	25	6	5290;8726;9646;5926;1028;51742	ARID4A;ARID4B;CDKN1C;CTR9;EED;PIK3CA
GO:0071826	ribonucleoprotein complex subunit organization	-0.411701	-1.54999	0	0.172351	241	68	11218;54960;58155;8559;24148;51001;10146;8661;55696;9092;10181;6125;55794;8175;4528;23451;25980;51747;6431;57472;10480;11051;1975;6136;29997;6122;6733;10594;79752;92399;203228;27316;6228;11168;6169;51386;1654;27339;1153;1207;728689;22889;9924;8665;9908;10772;29883;10728;23212;6147;51388;55164;1660;11171;550643;6426;91746;3646;1968;10291;54680;246175;9169;10907;23369;255967;472;6634	AAR2;ATM;C9orf72;CIRBP;CLNS1A;CNOT6;CNOT6L;CNOT7;DDX20;DDX28;DDX3X;DHX9;EIF2S3;EIF3A;EIF3CL;EIF3E;EIF3F;EIF3L;EIF3M;EIF4B;G3BP1;G3BP2;GEMIN8;KHDC4;LUC7L3;MRRF;MTERF3;MTIF2;NBDY;NIP7;NOP53;NUDT21;PAN2;PAN3;PRPF18;PRPF19;PRPF6;PRPF8;PSIP1;PTBP2;PTGES3;PUM2;RBM22;RBM5;RBMX;RPL12;RPL23A;RPL3;RPL38;RPL5;RPS23;RRS1;SART1;SCAF11;SF3A1;SF3A2;SF3B1;SHQ1;SNRPD3;SRPK2;SRSF1;SRSF10;SRSF6;STRAP;TXNL4A;YTHDC1;…
GO:0006413	translational initiation	-0.419181	-1.54351	0	0.173956	187	65	8667;6165;9451;8891;8892;23521;1939;6156;6134;6194;6176;6139;6207;6189;57409;123263;6137;7175;9349;8661;6158;6125;253943;6181;4528;10209;8846;220064;51441;3315;10480;6198;6130;1975;6059;6136;6191;6352;6122;1982;10289;6228;127933;57002;6169;1967;51386;1654;6206;728689;8440;8665;4690;1964;55024;22916;6147;6168;1974;3646;1968;26986;6138;51247;10657	ABCE1;ALKBH1;BANK1;CCL5;DDX3X;EIF1;EIF1AX;EIF1B;EIF2AK3;EIF2B1;EIF2B2;EIF2B3;EIF2D;EIF2S3;EIF3A;EIF3CL;EIF3E;EIF3F;EIF3H;EIF3L;EIF3M;EIF4A2;EIF4B;EIF4G2;HSPB1;KHDRBS1;LTO1;MIF4GD;MTFMT;MTIF2;NCBP2;NCK1;NCK2;PABPC1;PAIP2;RPL10;RPL12;RPL13;RPL13A;RPL15;RPL17;RPL23;RPL23A;RPL28;RPL3;RPL30;RPL35A;RPL37A;RPL38;RPL5;RPL7A;RPLP1;RPLP2;RPS12;RPS13;RPS23;RPS3A;RPS4X;RPS6;RPS6KB1;TPR;UHMK1;YAE1;YTHDF2;YTHD…
GO:0070849	response to epidermal growth factor	-0.516872	-1.55477	0.0059761	0.1744	47	24	10458;8826;94056;9530;8882;7538;6662;867;3658;7175;4691;207;1956;5781;5782;5469;8678;5151;8631;1915;2064;5170;677;678	AKT1;BAG4;BAIAP2;BECN1;CBL;EEF1A1;EGFR;ERBB2;IQGAP1;IREB2;MED1;NCL;PDE8A;PDPK1;PTPN11;PTPN12;SKAP1;SOX9;SYAP1;TPR;ZFP36;ZFP36L1;ZFP36L2;ZPR1
GO:1902850	microtubule cytoskeleton organization involved in mitosis	0.424894	1.52035	0.00208333	0.176507	129	27	991;22974;7283;9212;51203;9055;3833;6790;25886;10540;24137;27175;6993;7272;1062;9493;3925;1104;9181;55755;89958;5119;29127;5347;10844;4605;9700	ARHGEF2;AURKA;AURKB;CDC20;CDK5RAP2;CENPE;CHMP1A;DCTN2;DYNLT1;ESPL1;KIF23;KIF4A;KIFC1;MYBL2;NUSAP1;PLK1;POC1A;PRC1;RACGAP1;RCC1;SAPCD2;STMN1;TPX2;TTK;TUBG1;TUBG2;TUBGCP2
GO:0010257	NADH dehydrogenase complex assembly	0.567791	1.77249	0	0.177926	57	21	51103;4694;4713;6901;4725;126328;4729;55101;51079;55471;28976;4709;4702;4714;55967;4695;54539;4701;4704;4712;4716	ACAD9;DMAC2;NDUFA1;NDUFA11;NDUFA12;NDUFA13;NDUFA2;NDUFA7;NDUFA8;NDUFA9;NDUFAF1;NDUFAF7;NDUFB10;NDUFB11;NDUFB3;NDUFB6;NDUFB7;NDUFB8;NDUFS5;NDUFV2;TAZ
GO:0070661	leukocyte proliferation	-0.407093	-1.56713	0	0.178834	272	79	3572;8744;51083;3575;84433;2323;83737;916;3448;8379;1604;57678;7535;9093;3565;3251;3600;958;3815;196;57630;7048;2213;1794;57181;8764;64343;7133;596;6693;975;5588;6352;1141;51176;5169;972;23529;22806;959;3570;10892;5027;2150;80762;9231;3620;8440;1435;3445;3115;339390;7292;4690;115352;6441;27242;1880;6654;3146;4208;3574;729230;57162;2064;3958;4179;2534;202309;3109;3113;81704;942;5621;920;912;5573;4…	AHR;ATM;AZI2;BCL2;CARD11;CCL5;CCR2;CD1D;CD3E;CD4;CD40;CD40LG;CD46;CD55;CD74;CD81;CD86;CHRNB2;CLCF1;CLEC4G;CSF1;DLG5;DNAJA3;DOCK2;DOCK8;ENPP3;ERBB2;F2RL1;FCGR2B;FCRL3;FLT3LG;FYN;GAL;GAPT;GPAM;GPR183;HLA-DMB;HLA-DPA1;HLA-DPB1;HMGB1;HPRT1;IDO1;IFNA14;IFNA8;IKZF3;IL15;IL4;IL6R;IL6ST;IL7;IL7R;ITCH;KIT;LEF1;LGALS3;MAD1L1;MALT1;MEF2C;NCK1;NCK2;NDFIP1;P2RX7;PELI1;PRKAR1A;PRKCQ;PRNP;PTPRC;SFTPD;SH3RF1;SLC…
GO:0071166	ribonucleoprotein complex localization	-0.453654	-1.57478	0.00199601	0.179107	121	33	26019;5903;11260;6429;65109;55746;81929;9295;6431;6059;9984;348995;57187;53371;11338;9972;23049;51634;9688;9818;23212;22916;4928;55153;6427;3181;6428;23279;6426;91746;6432;10250;23636	ABCE1;HNRNPA2B1;NCBP2;NUP133;NUP153;NUP160;NUP43;NUP54;NUP58;NUP62;NUP93;NUP98;RANBP2;RBMX2;RRS1;SDAD1;SEH1L;SMG1;SRRM1;SRSF1;SRSF11;SRSF2;SRSF3;SRSF4;SRSF6;SRSF7;THOC1;THOC2;U2AF2;UPF2;UPF3B;XPOT;YTHDC1
GO:0051321	meiotic cell cycle	0.442935	1.68621	0	0.182184	239	60	991;9232;7283;201164;2069;122402;8438;6790;7153;23397;27175;699;201254;9319;375337;9156;7272;10609;701;56776;56155;140901;9134;116369;91646;641;9088;100130958;5719;51343;164684;146956;995;8900;29947;9985;2175;3643;5347;10844;11040;1164;259266;4439;9700;5892;171484;346673;135458;80198;4751;811;29935;143689;93426;5890;675;29893;1618;161829	ASPM;AURKA;BLM;BRCA2;BUB1;BUB1B;CALR;CCNA1;CCNE2;CDC20;CDC25C;CENPX;CKS2;DAZL;DNMT3L;EME1;EREG;ESPL1;EXD1;EXO1;FAM9C;FANCA;FMN2;FZR1;HUS1B;INSR;MSH5;MUS81;NCAPH;NEK2;P3H4;PIM2;PIWIL4;PKMYT1;PLD6;PLK1;PSMC3IP;PSMD13;PTTG1;RAD51B;RAD51D;RAD54L;REC8;RPA4;SLC26A8;STK35;STRA8;SYCE1;SYCE1L;TDRD12;TDRD9;TEX14;TOP2A;TOPAZ1;TRIP13;TTK;TUBG1;TUBG2;TUBGCP2;WBP2NL
GO:0006399	tRNA metabolic process	-0.442945	-1.58601	0	0.18718	156	65	80745;64118;9521;79042;25821;63899;57038;10056;51091;115708;9330;8518;51654;6741;84267;80746;51067;5188;124454;10667;348180;5464;22929;79731;9836;91801;55039;123263;9097;92935;11157;24140;6894;55699;51367;339175;11062;7965;23404;54931;51637;8846;221078;441250;79979;54901;2926;54482;23438;118672;55253;55140;79691;80222;55798;9255;55520;127253;54888;55623;51095;84881;142940;116461;54802	AIMP1;AIMP2;ALKBH1;ALKBH8;C9orf64;CDK5RAP1;CDKAL1;CTU2;DUS1L;DUS4L;EARS2;EEF1E1;ELAC1;ELP1;ELP3;EXOSC2;FARS2;FARSB;FTSJ1;GATB;GRSF1;GTF3C3;HARS2;IARS2;LCMT2;LSM6;MARS2;METTL2A;METTL2B;MTFMT;MTO1;NARS2;NSUN2;NSUN3;NSUN6;POP5;PPA1;PSTK;QTRT2;RARS2;RPUSD4;RTRAF;SEPHS1;SEPSECS;SSB;TARBP1;TARS2;THUMPD1;THUMPD2;TRIT1;TRMT10C;TRMT12;TRMT13;TRMT2B;TRMT61A;TRNT1;TRUB1;TSEN15;TSEN2;TSEN34;TYW1;TYW1B;TYW3;U…
GO:0034113	heterotypic cell-cell adhesion	-0.512822	-1.60325	0.00766284	0.188383	58	13	4897;65125;914;960;335;3688;3676;8631;9314;961;3685;912;5788	APOA1;CD1D;CD2;CD44;CD47;ITGA4;ITGAV;ITGB1;KLF4;NRCAM;PTPRC;SKAP1;WNK1
GO:0015931	nucleobase-containing compound transport	-0.42767	-1.59279	0	0.189994	222	63	9197;23443;26019;5903;11260;79085;65110;6429;51637;65109;55746;81929;3192;9295;7048;6431;55308;255022;6059;9984;348995;10559;57187;51808;53371;293;292;11338;51000;5027;55186;9972;23049;29074;23299;10644;51634;9688;9818;9908;23212;22916;1660;25909;4928;55153;6427;3181;6428;64062;23279;6426;3178;91746;7355;6432;677;9804;5813;10250;23636;10657;23180	ABCE1;AHCTF1;BICD2;CALHM1;DDX19A;DHX9;G3BP2;HNRNPA1;HNRNPA2B1;HNRNPU;IGF2BP2;KHDRBS1;MRPL18;NCBP2;NUP133;NUP153;NUP160;NUP43;NUP54;NUP58;NUP62;NUP93;NUP98;P2RX7;PHAX;PURA;RANBP2;RBM26;RBMX2;RFTN1;RRS1;RTRAF;SDAD1;SEH1L;SLC25A23;SLC25A36;SLC25A5;SLC25A6;SLC33A1;SLC35A1;SLC35A2;SLC35A3;SLC35B3;SMG1;SRRM1;SRSF1;SRSF11;SRSF2;SRSF3;SRSF4;SRSF6;SRSF7;TGFBR2;THOC1;THOC2;TOMM20;U2AF2;UPF2;UPF3A;UPF3B;XPO…
GO:0042110	T cell activation	-0.392968	-1.5757	0	0.19232	437	126	27240;8324;3572;8744;3575;84433;1960;83737;916;925;3448;8934;8379;1604;114836;57678;1840;151888;7535;9093;11221;3565;9092;207;23303;3600;5781;6932;3815;114548;10808;7471;10125;57630;7048;2213;567;3707;1794;27040;8764;64343;924;7133;914;596;6693;926;3077;5588;6352;1948;2841;51176;1540;972;5290;959;3570;10892;5027;5295;2150;5618;80762;387;3111;64919;9231;6095;3702;1949;1958;3620;8440;3955;3445;3115…	AKT1;AZI2;B2M;BCL10;BCL11B;BCL2;BTLA;CARD11;CASP8;CBFB;CCL21;CCL5;CCR2;CD1C;CD1D;CD2;CD3E;CD3G;CD4;CD40LG;CD46;CD47;CD55;CD7;CD74;CD86;CD8A;CD8B;CLEC4G;CLEC7A;CYLD;DLG5;DNAJA3;DOCK2;DOCK8;DTX1;DUSP10;EFNB2;EFNB3;EGR1;EGR3;ERBB2;F2RL1;FCGR2B;FYN;FZD7;GLI2;GPAM;GPR18;GPR183;HFE;HLA-DMB;HLA-DOA;HLA-DPA1;HLA-DPB1;HMGB1;HSPH1;IDO1;IFNA14;IFNA8;IL15;IL4;IL6R;IL6ST;IL7;IL7R;ITCH;ITK;ITPKB;KIF13B;KIT;LAT…
GO:0044839	cell cycle G2/M phase transition	0.405462	1.50551	0.00219298	0.193342	205	47	983;22974;9133;7283;6604;9212;3161;6790;10540;5988;890;1785;10383;10733;9401;641;8636;9024;9088;595;51343;1263;1111;55755;8091;995;51400;60672;5347;51720;1063;9833;2305;9344;135458;26993;4751;9577;51514;11190;10763;79959;10806;5890;891;55031;5520	AKAP8L;AURKA;AURKB;BABAM2;BLM;BRSK2;CCNA2;CCNB1;CCNB2;CCND1;CDC25C;CDK1;CDK5RAP2;CENPF;CEP250;CEP76;CHEK1;DCTN2;DNM2;DTL;FOXM1;FZR1;HMGA2;HMMR;HUS1B;MELK;MIIP;NEK2;NES;PKMYT1;PLK1;PLK3;PLK4;PPME1;PPP2R2A;RAD51B;RECQL4;RFPL1;SDCCAG8;SMARCD3;SSNA1;TAOK2;TPX2;TUBB4B;TUBG1;UIMC1;USP47
GO:1905475	regulation of protein localization to membrane	-0.436364	-1.60805	0	0.200705	168	58	23184;5780;23368;784;2181;1000;84455;9847;598;3002;56850;10490;637;7532;5581;9528;207;1956;8650;56246;5366;6845;23613;26060;1399;246329;596;7157;10399;1213;23096;5584;367;5599;8766;5295;8301;10971;163882;10434;9270;102;3688;23433;5583;54585;22841;2064;3958;8851;841;2534;5170;11261;5906;5621;55022;7529	ACSL3;ADAM10;AKT1;APPL1;AR;BCL2;BCL2L1;BID;C2CD5;CACNB3;CASP8;CDH2;CDK5R1;CHP1;CLTC;CNST;CRKL;EFCAB7;EGFR;ERBB2;FYN;GRIPAP1;GZMB;IQSEC2;ITGB1;ITGB1BP1;LGALS3;LYPLA1;LZTFL1;MAPK8;MESD;MRAP;NUMB;PDPK1;PICALM;PID1;PIK3R1;PMAIP1;PPP1R13B;PRKCE;PRKCH;PRKCI;PRNP;PTPN9;RAB11A;RAB11FIP2;RACK1;RAP1A;RHOQ;STAC3;TMEM59;TP53;VAMP7;VTI1B;YWHAB;YWHAG;YWHAQ;ZMYND8
GO:0007159	leukocyte cell-cell adhesion	-0.414981	-1.6206	0	0.202019	307	96	3572;8744;3575;84433;375056;1960;83737;6404;916;655;8379;1604;57678;10507;1840;151888;7535;9093;11221;3565;9092;207;3600;5781;114548;65125;10808;10125;7048;2213;3707;8764;960;6693;64083;3077;5588;6352;1948;1540;972;5290;959;3570;10892;5295;80762;387;9231;1949;3620;8440;3115;5175;9840;1326;339390;7292;4690;6441;865;4907;2113;3688;27242;56477;3676;3146;8631;3574;2736;729230;6366;57162;2064;57178;39…	AKT1;BCL10;BMP7;BTLA;CARD11;CBFB;CCL21;CCL28;CCL5;CCR2;CD1D;CD3E;CD4;CD40LG;CD44;CD46;CD47;CD55;CD74;CD86;CLEC4G;CX3CR1;CYLD;DLG5;DNAJA3;DOCK8;DTX1;DUSP10;EFNB2;EFNB3;EGR3;ERBB2;ETS1;FCGR2B;FYN;GLI2;GOLPH3;GPAM;HFE;HLA-DMB;HLA-DPA1;HLA-DPB1;HMGB1;HSPH1;IDO1;IL15;IL4;IL6R;IL6ST;IL7;IL7R;ITCH;ITGA4;ITGB1;ITPKB;KLF4;LGALS3;MAD1L1;MALT1;MAP3K8;MIA3;NCK1;NCK2;NDFIP1;NLRP3;NT5E;PDPK1;PECAM1;PELI1;PIK3C…
GO:0071684	organism emergence from protective structure	-0.58172	-1.51283	0.0212766	0.209631	26	14	10400;201895;84660;79718;50861;64711;54880;7319;728661;123920;9646;10161;10566;57677	AKAP3;BCOR;CCDC62;CMTM3;CTR9;HS3ST6;LPAR6;PEMT;SLC35E2B;SMIM14;STMN3;TBL1XR1;UBE2A;ZFP14
GO:0034248	regulation of cellular amide metabolic process	-0.382279	-1.50339	0	0.218042	374	98	51714;207;55245;6125;1938;253943;4528;65110;54931;10209;65109;8846;51441;3315;51087;348;57103;152789;57472;11236;113251;6198;1975;1801;7431;6191;10492;4076;10399;6352;9971;54704;9147;27230;1612;120526;23034;79072;118672;1982;8550;8531;10289;54103;79048;127933;6169;8301;387;1654;10972;26046;1153;9337;10644;55323;8864;8439;8440;5164;9728;6622;29883;4690;55024;22916;94101;1660;80315;29095;6726;84881…	ACO1;AKT1;ALKBH1;APOE;BANK1;CAPRIN1;CCL5;CIRBP;CNOT6;CNOT6L;CNOT7;CNOT8;CPEB2;CPEB4;CYFIP1;DAPK1;DDX3X;DHX9;DNAJC24;DPH1;EEF1A1;EEF2;EIF1;EIF1B;EIF3E;EIF4A2;EIF4B;EIF4G2;ERBB2;FASTKD3;GSAP;HNRNPD;HNRNPR;HSPB1;IGF2BP2;JAKMIP1;KHDRBS1;LARP4;LARP6;LTN1;MAPKAPK5;METAP1;MTIF2;NCBP2;NCK1;NCK2;NEMF;NFE2L2;NR1H4;NSMAF;ORMDL1;ORMDL2;PABPC1;PAIP2;PDK2;PDK4;PDP1;PER2;PICALM;PRNP;PSTK;PUM2;PURA;RACK1;RBM4B;R…
GO:0070584	mitochondrion morphogenesis	-0.623271	-1.51337	0.0334646	0.219526	17	9	79784;11232;80025;598;10059;4534;6742;4976;55022	BCL2L1;DNM1L;MTM1;MYH14;OPA1;PANK2;PID1;POLG2;SSBP1
GO:0003158	endothelium development	-0.427373	-1.47561	0.00205761	0.221884	112	35	50848;7476;55273;64321;4233;7716;388;118;5962;302;4301;9294;1901;57826;28514;9693;2150;387;23493;8985;659;3516;654;4089;90;23462;5175;5908;6935;25932;5912;646817;6093;5906;694	ACVR1;ADD1;AFDN;ANXA2;BMP6;BMPR2;BTG1;CLIC4;DLL1;F11R;F2RL1;HEY1;HEY2;MET;PECAM1;PLOD3;RAP1A;RAP1B;RAP2B;RAP2C;RAPGEF2;RBPJ;RDX;RHOA;RHOB;ROCK1;S1PR1;S1PR2;SETSIP;SMAD4;SOX17;TMEM100;VEZF1;WNT7A;ZEB1
GO:0045785	positive regulation of cell adhesion	-0.372233	-1.47837	0	0.224592	382	109	3655;3594;8728;10370;136227;3572;8744;3575;84433;1960;916;655;1604;133584;57678;151888;7535;9093;11221;3565;9448;5581;9092;207;4887;4838;3600;80173;5781;114548;10808;5212;10125;6281;7048;64094;8646;3707;8764;1399;4301;284;960;284114;4739;9780;1793;5588;6352;1948;335;55604;6239;1540;972;5290;959;3570;10892;5295;8874;387;1949;8440;1435;3115;9840;1326;3987;7292;4690;9806;865;9270;2113;56477;3676;314…	ADAM19;ADGRG1;AFDN;AKT1;ANGPT1;APOA1;ARHGEF7;ATM;BCL10;BMP7;BTLA;CARD11;CARMIL1;CBFB;CCL21;CCL28;CCL5;CCR2;CD1D;CD36;CD3E;CD4;CD40LG;CD44;CD46;CD47;CD55;CD74;CD86;CHRD;CITED2;COL26A1;CRKL;CSF1;CYLD;DENND6A;DNAJA3;DOCK1;DOCK8;DUSP10;EFNB2;EFNB3;EGFLAM;EGR3;ERBB2;ETS1;FYN;GLI2;GPAM;HLA-DMB;HLA-DPA1;HLA-DPB1;HMGB1;HSPH1;IFT74;IL12RB1;IL15;IL4;IL6R;IL6ST;IL7;IL7R;ITGA4;ITGA6;ITGAV;ITGB1BP1;ITPKB;KIFA…
GO:0000959	mitochondrial RNA metabolic process	-0.51146	-1.47965	0.023166	0.230459	39	17	25821;201626;51654;130916;51067;124454;5562;7019;10128;51001;64216;54931;133522;80222;7978;51095;54802	CDK5RAP1;EARS2;LRPPRC;MTERF1;MTERF3;MTERF4;MTO1;PDE12;PPARGC1B;PRKAA1;TARS2;TFAM;TFB2M;TRIT1;TRMT10C;TRNT1;YARS2
GO:0046939	nucleotide phosphorylation	0.436235	1.48026	0.012474	0.230802	94	28	2597;11284;7167;2819;4830;3101;2646;6774;2645;4967;5315;3643;2584;3939;5571;1841;2821;221264;5224;10201;5236;2023;405;26137;3479;2026;2027;2103	AK9;ARNT;DTYMK;ENO1;ENO2;ENO3;ESRRB;GALK1;GAPDH;GCK;GCKR;GPD1;GPI;HK3;IGF1;INSR;LDHA;NME1;NME6;OGDH;PGAM2;PGM1;PKM;PNKP;PRKAG1;STAT3;TPI1;ZBTB20
GO:0002764	immune response-regulating signaling pathway	-0.374049	-1.49216	0	0.230902	468	111	8685;54726;958;3384;2533;94025;3815;2241;65125;5567;2213;130120;7294;5079;57181;27040;2033;9564;1399;331;596;1512;7097;4588;945;29979;29997;1793;2358;5588;9971;2219;1997;5599;5602;5534;1540;11118;5290;257144;10892;2353;5295;2150;114771;55914;10092;1967;57115;1387;919;11120;3702;259197;9252;8976;123920;3115;10010;26057;9840;4690;10006;1520;115352;50852;6441;865;23118;27242;6654;5583;3146;7334;7096…	ABI1;ACTR2;ANKRD17;ARPC5;BCAR1;BCL10;BCL2;BTN2A1;BTN3A2;CARD9;CASP8;CBFB;CD247;CD33;CD36;CD3G;CD4;CD40;CD47;CLEC10A;CLEC7A;CMKLR1;CMTM3;CREBBP;CRKL;CTSH;CTSS;CYFIP1;CYLD;DOCK1;EIF2B1;ELF1;ELF2;EP300;ERBIN;F2RL1;FCER1A;FCGR2B;FCN1;FCRL3;FER;FOS;FPR2;FYB1;FYN;GCSAM;HLA-DPA1;HLA-DPB1;HLA-DQA1;HLA-DQB1;HLA-DRA;HLA-DRB3;HLA-DRB4;HMGB1;ICAM2;ITK;KIT;LAT;LGALS3;MALT1;MAPK10;MAPK8;MARCO;MEF2C;MUC16;MUC6;…
GO:0031503	protein-containing complex localization	-0.387315	-1.48294	0	0.231947	268	64	26019;4117;5903;11260;112755;8650;80173;6429;65109;55746;81929;3192;9295;6431;8867;50632;6059;9984;348995;23096;57187;2060;1948;53371;8766;11338;57539;55737;9972;23049;57728;440145;57576;84896;149371;55763;51634;8976;9688;9818;23212;22916;102;22883;27091;4928;55153;6427;3181;6428;23279;6426;22920;91746;6103;138151;6432;27020;4092;5813;10250;5906;23636;472	ABCE1;ADAM10;ATAD1;ATM;CACNG5;CALY;CLSTN1;EFNB2;EPS15;EXOC1;EXOC8;HNRNPA2B1;HNRNPU;IFT74;IQSEC2;KIF17;KIFAP3;MAK;MZT1;NACC2;NCBP2;NPTN;NUMB;NUP133;NUP153;NUP160;NUP43;NUP54;NUP58;NUP62;NUP93;NUP98;PURA;RAB11A;RANBP2;RAP1A;RBMX2;RPGR;RRS1;SDAD1;SEH1L;SMAD7;SMG1;SRRM1;SRSF1;SRSF11;SRSF2;SRSF3;SRSF4;SRSF6;SRSF7;STX1B;SYNJ1;THOC1;THOC2;U2AF2;UPF2;UPF3B;VPS35;WASL;WDR19;WDR35;XPOT;YTHDC1
GO:0015696	ammonium transport	0.421115	1.46728	0.00408163	0.233419	109	19	135;5023;1861;58533;11315;51686;9066;2207;1133;390084;283130;123096;358;2668;283600;6580;84258;116;3350	ADCYAP1;ADORA2A;AQP1;CHRM5;FCER1G;GDNF;HTR1A;OAZ3;OR56A5;P2RX1;PARK7;SLC22A1;SLC25A29;SLC25A45;SLC25A47;SNX6;SYT3;SYT7;TOR1A
GO:0072524	pyridine-containing compound metabolic process	0.404353	1.47263	0.00617284	0.233976	151	44	2597;93100;952;7167;2819;316;29968;3101;2646;5226;54981;6774;9540;2645;4860;9563;4967;5160;5315;51181;3643;2539;2584;3939;5571;2821;8514;5224;5236;4837;2023;729020;405;26137;55191;4507;3417;3479;84875;2026;2027;2103;7086;3418	AOX1;ARNT;CD38;DCXR;ENO1;ENO2;ENO3;ESRRB;G6PD;GALK1;GAPDH;GCK;GCKR;GPD1;GPI;H6PD;HK3;IDH1;IDH2;IGF1;INSR;KCNAB2;LDHA;MTAP;NADSYN1;NAPRT;NMRK1;NNMT;OGDH;PARP10;PDHA1;PGAM2;PGD;PGM1;PKM;PNP;PRKAG1;PSAT1;RPEL1;STAT3;TKT;TP53I3;TPI1;ZBTB20
GO:0009308	amine metabolic process	-0.43778	-1.46501	0.00650759	0.234516	86	18	9971;1141;112483;55737;4953;3620;340562;51582;6622;8942;8564;314;262;635;3067;1312;3176;9056	AMD1;AOC2;AZIN1;BHMT;CHRNB2;COMT;HDC;HNMT;IDO1;KMO;KYNU;NR1H4;ODC1;SAT2;SATL1;SLC7A7;SNCA;VPS35
GO:0032528	microvillus organization	-0.520253	-1.46039	0.046	0.236055	30	12	9448;5781;5962;57826;5911;53827;9693;5205;51765;5908;5912;5906	ATP8B1;FXYD5;MAP4K4;PTPN11;RAP1A;RAP1B;RAP2A;RAP2B;RAP2C;RAPGEF2;RDX;STK26
GO:1903706	regulation of hemopoiesis	-0.362486	-1.43213	0	0.236395	376	92	7535;170506;342371;11221;3565;9092;3600;1440;56892;25793;325;114548;51441;10125;57630;7048;25942;2213;567;3707;2033;3398;56998;11051;8111;914;5469;8850;5588;9760;4853;51176;1540;972;22806;28514;133522;10892;2353;10413;116151;5295;114771;5925;80762;387;3111;57115;4831;1387;133308;286410;1435;9840;7292;9770;5814;9646;115352;6935;865;7564;639;2113;6654;51621;3146;4780;2624;4208;3574;2736;2064;57178;…	APCS;ATP11C;ATXN1L;B2M;CASP8;CBFB;CD2;CD4;CD46;CD74;CD86;CREBBP;CSF1;CSF3;CTNNBIP1;CTR9;CYLD;DHX36;DLL1;DUSP10;EP300;ERBB2;ETS1;FAM210B;FBXO7;FBXW7;FCGR2B;FCRL3;FOS;GABPA;GATA2;GLI2;GPR68;HLA-DOA;HMGB1;ID2;IKZF3;IL15;IL4;IL7;ITPKB;KAT2B;KLF13;KMT2C;LEF1;LGALS3;MAFB;MALT1;MED1;MEF2C;MYC;NDFIP1;NFE2L2;NLRP3;NME2;NOTCH2;NUDT21;PGLYRP3;PGLYRP4;PIK3R1;PPARGC1B;PRDM1;PRKCQ;PRMT6;PTPRC;PURB;RASGRP1;RASS…
GO:0021675	nerve development	-0.469576	-1.48538	0.0117187	0.236433	72	22	4914;8828;6152;5457;220202;497189;23405;2065;3211;1902;3212;3213;9860;3200;104;1141;2047;6495;3676;200933;55959;9935	ADARB1;ATOH7;CHRNB2;DICER1;EPHB1;ERBB3;FBXO45;HOXA3;HOXB1;HOXB2;HOXB3;ITGA4;LPAR1;LRIG2;MAFB;NRP2;NTRK1;POU4F1;RPL24;SIX1;SULF2;TIFAB
GO:0050867	positive regulation of cell activation	-0.370972	-1.43423	0	0.238454	296	83	3572;8744;3575;84433;1960;2323;916;351;1604;8723;57678;151888;7535;9093;11221;3565;9092;207;3600;958;54537;5781;114548;10808;10125;7048;6845;3707;57181;8764;914;596;120892;975;4292;5588;9760;6352;1141;1948;1540;972;23529;5290;959;3570;10892;5295;2150;387;1949;286410;8440;3115;9840;1326;7292;4690;115352;865;1880;3146;2624;4208;3574;2736;729230;6366;57162;57178;4179;2534;864;5170;8915;3109;3113;817…	AKT1;APP;ATP11C;BCL10;BCL2;BTLA;CARD11;CBFB;CCL21;CCL5;CCR2;CD1D;CD2;CD3E;CD4;CD40;CD40LG;CD46;CD47;CD55;CD74;CD81;CD86;CHRNB2;CLCF1;CYLD;DNAJA3;DOCK8;DUSP10;EFNB2;EFNB3;EGR3;F2RL1;FCRL3;FLT3LG;FYN;GATA2;GLI2;GPAM;GPR183;HLA-DMB;HLA-DPA1;HLA-DPB1;HMGB1;HSPH1;IL15;IL4;IL6R;IL6ST;IL7;IL7R;ITPKB;LRRK2;MALT1;MAP3K8;MEF2C;MLH1;NCK1;NCK2;NLRP3;PDPK1;PELI1;PIK3CA;PIK3R1;PRKCQ;PTPN11;PTPRC;RASGRP1;RHOA;R…
GO:1902532	negative regulation of intracellular signal transduction	-0.358882	-1.44668	0.00186916	0.240839	477	112	11221;7178;284996;207;4887;1902;79893;64784;5728;114548;56246;5470;3315;117145;114899;348;4233;143686;8725;5515;9709;10464;596;599;960;5716;51060;120892;29997;10399;754;408;57447;9971;64798;6690;54700;1540;972;5495;8550;8531;8445;5027;22954;2150;55914;5922;22900;55450;387;1654;51499;5921;9231;6095;4193;23291;10625;4534;4089;406;10010;94134;9529;64853;9770;55024;10133;9270;23411;11072;3688;4976;80…	ACKR3;AIDA;AKT1;APOE;ARHGAP12;ARNTL;ARRB1;ARRDC3;ATM;BAG5;BANK1;BCL2;BCL2L2;BMT2;C1QTNF3;CAMK2N1;CARD8;CASP8;CASTOR1;CCN3;CD44;CD74;CHP1;CRTC3;CYLD;DDX3X;DEPTOR;DLG5;DUSP10;DUSP14;DUSP6;DYRK1A;DYRK2;ERBIN;F2RL1;FBP1;FBXW11;GGNBP2;HERPUD1;HSPB1;ITGB1;ITGB1BP1;ITPR1;IVNS1ABP;KLF4;LPAR1;LRRK2;MAPKAPK5;MBIP;MDM2;MET;MRAP;MTM1;MYC;NDRG2;NFE2L2;NLRP3;NONO;NOP53;NPY2R;NR1H4;NUP62;OPA1;OPTN;P2RX7;PDCD6;P…
GO:1990778	protein localization to cell periphery	-0.373631	-1.43975	0	0.240865	295	91	29993;5780;25945;23043;91663;1740;784;2181;1000;84455;9847;598;481;23062;10815;4644;56850;8934;9648;10490;51762;57554;200894;51125;112755;284098;5581;9528;50848;207;1956;8650;10484;4905;2533;56246;6281;6845;5962;302;26060;4301;246329;10890;64083;10399;83871;1213;23096;5911;5584;2035;367;145567;7871;8766;92482;4682;9693;55737;5295;8301;10098;23122;115548;163882;583;10434;10133;9053;102;3688;23433;…	ACSL3;ADAM10;AFDN;AKT1;ANXA2;APPL1;AR;ARL13B;ATP1B1;ATP1B3;BBIP1;BBS2;BCL2L1;C2CD5;CACNB3;CDH2;CLASP2;CLSTN1;CLTC;CNST;CPLX1;DLG2;EFCAB7;EGFR;EPB41;EPB41L3;EXOC5;F11R;FAM126B;FCHO2;FYB1;GCC2;GGA2;GOLGA7;GOLPH3;GRIPAP1;IQSEC2;ITGB1;LGALS3;LRRC7;LYPLA1;LZTFL1;MAP7;MRAP;MYADM;MYO5A;NECTIN3;NSF;NUBP1;NUMB;OPTN;PACSIN1;PDPK1;PICALM;PID1;PIGW;PIK3R1;PLEKHF1;PRKCE;PRKCH;PRKCI;PRNP;PTPN9;RAB10;RAB11A;RAB…
GO:0002181	cytoplasmic translation	-0.422139	-1.42625	0.0114943	0.241763	87	27	89978;24140;8661;170506;1938;51441;152789;10480;1975;1801;120526;8531;6228;6169;51386;51182;728689;8665;4690;1660;80315;3646;23708;1968;25946;132864;6138	CPEB2;CPEB4;DHX36;DHX9;DNAJC24;DPH1;DPH6;EEF2;EIF2S3;EIF3A;EIF3CL;EIF3E;EIF3F;EIF3L;EIF3M;EIF4B;FTSJ1;GSPT2;HSPA14;JAKMIP1;NCK1;RPL15;RPL38;RPS23;YBX3;YTHDF2;ZNF385A
GO:0003170	heart valve development	-0.470837	-1.45349	0.0248566	0.242397	56	17	7048;7133;4853;5925;23493;7541;659;3516;4193;4089;90;23462;10439;26508;639;4208;6093	ACVR1;BMPR2;HEY1;HEY2;HEYL;MDM2;MEF2C;NOTCH2;OLFM1;PRDM1;RB1;RBPJ;ROCK1;SMAD4;TGFBR2;TNFRSF1B;ZBTB14
GO:0022613	ribonucleoprotein complex biogenesis	-0.365102	-1.44963	0	0.2425	430	146	23064;8667;51187;6165;131870;83732;55015;51154;130916;55299;10659;23521;1736;25929;1939;51068;4927;27042;5562;22868;23405;6134;6194;51602;23020;55003;4809;80135;6123;51018;84946;79033;79922;636;64434;6838;11218;54960;58155;8559;26156;24148;51001;11157;10146;81875;10885;8661;27079;57602;64216;55696;65095;84128;9092;56915;51096;51367;2483;10181;6125;5728;55794;8175;23404;23451;220064;25980;51747;64…	AAR2;ABCE1;ATM;BICD1;BMS1;BMT2;BRIX1;C9orf72;CEBPZ;CELF2;CIRBP;CLNS1A;CNOT6;CNOT6L;CNOT7;DDX17;DDX20;DDX21;DDX28;DDX3X;DHX9;DICER1;DIMT1;DIS3;DKC1;EIF2D;EIF2S3;EIF3A;EIF3CL;EIF3E;EIF3F;EIF3H;EIF3L;EIF3M;EIF4B;ERI3;EXOSC2;EXOSC5;FASTKD2;FRG1;G3BP1;G3BP2;GEMIN5;GEMIN8;GNL3L;HEATR3;IMP3;ISG20L2;KHDC4;KRI1;LSM6;LTO1;LTV1;LUC7L3;LYAR;MPHOSPH10;MRM1;MRPL10;MRTO4;MTERF3;MTERF4;NBDY;NIP7;NMD3;NOL11;NOM1;…
GO:0002521	leukocyte differentiation	-0.354687	-1.43511	0	0.243443	483	108	3600;1440;6932;3815;25793;325;114548;7471;10125;57630;7048;2213;567;3707;1794;64343;2033;3398;56998;302;8111;863;914;596;7097;6693;5469;9760;2739;2841;4853;51176;1540;972;23529;22806;959;28514;133522;10892;9730;2353;5295;2150;114771;5925;80762;387;3111;57115;56975;4831;64919;6095;3702;133308;3516;286410;1958;3955;1435;3445;9840;7292;9770;115352;6935;865;639;23411;3688;1880;6654;3676;3146;139818;2…	ANXA2;APCS;ATM;ATP11C;AZI2;B2M;BCL11B;BCL2;CASP8;CBFA2T3;CBFB;CD1D;CD2;CD3G;CD4;CD40LG;CD46;CD74;CD86;CLCF1;CSF1;CSF1R;CSF3;CTNNBIP1;CYLD;DCAF1;DLL1;DOCK10;DOCK11;DOCK2;EGR1;EP300;ERBB2;F2RL1;FAM20C;FBXO7;FBXW7;FCGR2B;FCRL3;FOS;GATA2;GLI2;GLO1;GPR18;GPR183;GPR68;HLA-DOA;HMGB1;ID2;IFNA8;IKZF3;IL15;IL7;ITGA4;ITGB1;ITK;ITPKB;KIT;L3MBTL3;LEF1;LFNG;LGALS3;MAFB;MALT1;MED1;MEF2C;MFNG;MYC;NDFIP1;NLRP3;NM…
GO:0022407	regulation of cell-cell adhesion	-0.363892	-1.44114	0	0.245508	373	108	3655;3594;8728;10370;3572;8744;3575;84433;375056;1960;83737;916;655;8379;1604;4072;57678;1840;5747;151888;7535;9093;11221;3565;9092;207;4838;3600;5781;114548;65125;10808;7471;51441;10125;7048;2213;266727;3707;8764;5962;4301;960;6693;9780;3077;5588;6352;1948;335;53827;51176;1540;972;5290;959;3570;10892;5295;80762;387;9231;1949;3620;8440;79414;3115;9840;1326;339390;7292;4690;6441;865;2113;27242;564…	ADAM19;AFDN;AKT1;APOA1;BCL10;BMP7;BTLA;CARD11;CBFB;CCL21;CCL28;CCL5;CCR2;CD1D;CD3E;CD4;CD40LG;CD44;CD46;CD47;CD55;CD74;CD86;CITED2;CLEC4G;CYLD;DENND6A;DLG5;DNAJA3;DOCK8;DTX1;DUSP10;EFNB2;EFNB3;EGR3;EPCAM;ERBB2;ETS1;FCGR2B;FXYD5;FYN;GLI2;GPAM;HFE;HLA-DMB;HLA-DPA1;HLA-DPB1;HMGB1;HSPH1;IDO1;IL12RB1;IL15;IL4;IL6R;IL6ST;IL7;IL7R;ITCH;ITGA4;ITGA6;ITPKB;KIFAP3;KLF4;LEF1;LGALS3;LRFN3;MAD1L1;MALT1;MAP3K8;…
GO:0010573	vascular endothelial growth factor production	-0.504397	-1.42068	0.0431211	0.247798	33	10	3091;3572;718;4838;57447;6095;729230;5743;9289;55959	ADGRG1;C3;CCR2;HIF1A;IL6ST;NDRG2;NODAL;PTGS2;RORA;SULF2
GO:1903008	organelle disassembly	0.42168	1.42402	0.0116505	0.248093	94	20	983;27429;79065;11315;9776;2629;706;10533;2931;7249;1263;11140;10456;53918;81631;6811;440738;84557;11152;11337	ATG13;ATG7;ATG9A;CDC37;CDK1;GABARAP;GBA;GSK3A;HAX1;HTRA2;MAP1LC3A;MAP1LC3B;MAP1LC3C;PARK7;PELO;PLK3;STX5;TSC2;TSPO;WDR45
GO:0036297	interstrand cross-link repair	0.476298	1.44152	0.0311203	0.248149	48	12	29089;201254;199990;146956;353497;6119;2175;5892;80198;55215;2189;2178	CENPX;EME1;FAAP20;FANCA;FANCE;FANCG;FANCI;MUS81;POLN;RAD51D;RPA3;UBE2T

## Sheet: Sepsis-Control.GSEA
geneSet	description	enrichmentScore	normalizedEnrichmentScore	pValue	FDR	size	leadingEdgeNum	leadingEdgeId	userId
GO:0010257	NADH dehydrogenase complex assembly	0.713638	2.35468	0	0	57	20	4713;51103;4694;4725;4729;4712;51079;55471;4709;137682;55967;126328;4714;6901;4715;4716;4695;4708;29078;4717	NDUFA1;NDUFA11;NDUFA12;NDUFA13;NDUFA2;NDUFAF1;NDUFAF4;NDUFAF6;NDUFAF7;NDUFB10;NDUFB2;NDUFB3;NDUFB6;NDUFB7;NDUFB8;NDUFB9;NDUFC1;NDUFS5;NDUFV2;TAZ
GO:0051383	kinetochore organization	0.781781	2.05327	0	0.00205422	20	9	80152;83540;387103;1063;201254;1062;55839;10592;81620	CDT1;CENPE;CENPF;CENPN;CENPT;CENPW;CENPX;NUF2;SMC2
GO:0033108	mitochondrial respiratory chain complex assembly	0.58769	2.06567	0	0.00205422	87	26	4713;51103;4694;4725;4729;4712;51079;55471;84300;6834;4709;137682;54949;55967;126328;10063;4714;6901;100131801;4715;4716;4695;90639;4708;29078;4717	COX17;COX19;NDUFA1;NDUFA11;NDUFA12;NDUFA13;NDUFA2;NDUFAF1;NDUFAF4;NDUFAF6;NDUFAF7;NDUFB10;NDUFB2;NDUFB3;NDUFB6;NDUFB7;NDUFB8;NDUFB9;NDUFC1;NDUFS5;NDUFV2;PET100;SDHAF2;SURF1;TAZ;UQCC2
GO:0009123	nucleoside monophosphate metabolic process	0.440102	1.8522	0	0.0246506	298	57	11315;4713;51103;4694;1337;4725;521;2597;54981;4729;509;7167;4712;7298;116;1347;516;7083;5315;522;84300;983;27089;10632;6834;539;9551;4709;30968;891;221264;2821;515;5563;1329;54949;55967;3939;4697;5313;3101;4967;4714;6901;2103;53632;1327;4715;83549;440567;9377;7384;158;151531;10476;4716;4695	ADCYAP1;ADSL;AK9;ATP5F1C;ATP5MC1;ATP5ME;ATP5MF;ATP5MG;ATP5PB;ATP5PD;ATP5PF;ATP5PO;CCNB1;CDK1;COX4I1;COX5A;COX5B;COX6A1;COX7A2;ESRRB;GAPDH;GPI;HK3;LDHA;NDUFA1;NDUFA12;NDUFA2;NDUFA4;NDUFAF1;NDUFB10;NDUFB3;NDUFB6;NDUFB7;NDUFB8;NDUFB9;NDUFS5;NDUFV2;NMRK1;OGDH;PARK7;PKLR;PKM;PRKAA2;PRKAG3;SDHAF2;STOML2;SURF1;TAZ;TK1;TPI1;TYMS;UCK1;UPP2;UQCC2;UQCRC1;UQCRHL;UQCRQ
GO:0002446	neutrophil mediated immunity	0.415451	1.82224	0	0.0292726	477	101	6036;5695;967;1084;27180;93100;10493;671;6286;201294;3934;6037;4317;6993;1823;53831;3240;10394;30;56729;8836;51316;5476;5611;5315;1511;10855;5718;8993;820;6518;2040;5873;6947;51382;9725;23601;1075;2207;4057;5777;566;5657;6727;10562;8514;4973;6590;81567;25798;932;2821;306;79895;8895;1476;81619;4353;258010;4680;5686;10312;161;154664;6836;3101;441864;6279;3417;2992;5806;11001;5005;10576;1088;1118;16…	ABCA13;ACAA1;AGPAT2;ANXA3;AP2A2;ARSB;ATP6V1D;ATP8B4;AZU1;BCR;BPI;BRI3;CAMP;CCT2;CD63;CEACAM3;CEACAM6;CEACAM8;CHIT1;CLEC12A;CLEC5A;CPNE3;CSNK2B;CSTB;CTSA;CTSC;CTSD;CTSG;DEFA4;DNAJC3;DSC1;DYNLT1;ELANE;FCER1G;GGH;GPI;GPR84;GSN;GYG1;HBB;HK3;HP;HPSE;IDH1;KCNAB2;LAMTOR2;LCN2;LTF;MCEMP1;MMP8;MOSPD2;MPO;MS4A3;NAPRT;OLFM4;OLR1;ORM2;OSCAR;P2RX1;PDAP1;PGLYRP1;PKM;PLAC8;PLD1;PPBP;PRG3;PRTN3;PSMA5;PSMB7;PSMC2…
GO:0036230	granulocyte activation	0.413045	1.80774	0	0.0299329	480	101	6036;5695;967;1084;27180;93100;10493;671;6286;201294;3934;6037;4317;6993;1823;53831;3240;10394;30;56729;8836;51316;5476;5611;5315;1511;10855;5718;8993;820;6518;2040;5873;6947;51382;9725;23601;1075;2207;4057;5777;566;5657;6727;10562;8514;4973;6590;81567;25798;932;2821;306;79895;8895;1476;81619;4353;258010;4680;5686;10312;161;154664;6836;3101;441864;6279;3417;2992;5806;11001;5005;10576;1088;1118;16…	ABCA13;ACAA1;AGPAT2;ANXA3;AP2A2;ARSB;ATP6V1D;ATP8B4;AZU1;BCR;BPI;BRI3;CAMP;CCT2;CD63;CEACAM3;CEACAM6;CEACAM8;CHIT1;CLEC12A;CLEC5A;CPNE3;CSNK2B;CSTB;CTSA;CTSC;CTSD;CTSG;DEFA4;DNAJC3;DSC1;DYNLT1;ELANE;FCER1G;GGH;GPI;GPR84;GSN;GYG1;HBB;HK3;HP;HPSE;IDH1;KCNAB2;LAMTOR2;LCN2;LTF;MCEMP1;MMP8;MOSPD2;MPO;MS4A3;NAPRT;OLFM4;OLR1;ORM2;OSCAR;P2RX1;PDAP1;PGLYRP1;PKM;PLAC8;PLD1;PPBP;PRG3;PRTN3;PSMA5;PSMB7;PSMC2…
GO:0009141	nucleoside triphosphate metabolic process	0.438417	1.8268	0	0.0318404	283	53	11315;4713;51103;4694;1337;4725;521;2597;4729;509;7167;4712;7298;116;1347;516;10201;5315;522;84300;983;27089;10632;4830;6834;539;9551;4709;30968;891;221264;2821;515;5563;1329;54949;5901;55967;3939;4697;5313;3101;4967;4714;6901;2103;53632;1327;79077;4715;83549;440567;9377	ADCYAP1;AK9;ATP5F1C;ATP5MC1;ATP5ME;ATP5MF;ATP5MG;ATP5PB;ATP5PF;ATP5PO;CCNB1;CDK1;COX4I1;COX5A;COX5B;COX6A1;COX7A2;DCTPP1;ESRRB;GAPDH;GPI;HK3;LDHA;NDUFA1;NDUFA12;NDUFA4;NDUFAF1;NDUFB3;NDUFB6;NDUFB7;NDUFB8;NDUFB9;NDUFS5;NDUFV2;NME1;NME6;OGDH;PARK7;PKLR;PKM;PRKAA2;PRKAG3;RAN;SDHAF2;STOML2;SURF1;TAZ;TPI1;TYMS;UCK1;UQCC2;UQCRHL;UQCRQ
GO:1902600	proton transmembrane transport	0.452659	1.76274	0	0.0419831	145	28	11315;529;1337;521;509;1347;516;522;9914;10632;51382;6834;1184;539;9551;30968;1351;515;1329;480;10312;4697;10063;1327;495;81;9368;9377	ACTN4;ATP1A4;ATP2C2;ATP4A;ATP5F1C;ATP5MC1;ATP5ME;ATP5MF;ATP5MG;ATP5PB;ATP5PF;ATP5PO;ATP6V1D;ATP6V1E1;CLCN5;COX17;COX4I1;COX5A;COX5B;COX6A1;COX7A2;COX8A;NDUFA4;PARK7;SLC9A3R1;STOML2;SURF1;TCIRG1
GO:0006091	generation of precursor metabolites and energy	0.396112	1.71191	0	0.0671045	443	78	11315;4713;2647;51103;4694;1337;4725;521;2597;4729;509;7167;4712;1347;55847;5315;522;84300;10975;983;27089;6390;2108;10632;27166;6834;2632;539;9551;4709;30968;891;1351;221264;2821;515;5563;1329;38;54949;664;2745;55967;114112;862;3939;4697;127;5313;8974;5256;10063;3101;4967;8608;4714;3417;6901;2992;2103;7425;113115;2997;53632;83442;1327;54511;26227;4715;440567;5160;9377;7384;158;10476;316;4716;4695	ACAT1;ADH4;ADSL;AK9;AOX1;ATP5F1C;ATP5ME;ATP5MF;ATP5MG;ATP5PB;ATP5PD;ATP5PF;ATP5PO;BLOC1S1;BNIP3;CCNB1;CDK1;CISD1;COX17;COX4I1;COX5A;COX5B;COX6A1;COX7A2;COX8A;ESRRB;ETFA;GAPDH;GBE1;GLRX;GPI;GYG1;GYS1;HK3;HMGCLL1;IDH1;LDHA;MTFR2;NDUFA1;NDUFA12;NDUFA2;NDUFA4;NDUFAF1;NDUFB10;NDUFB3;NDUFB6;NDUFB7;NDUFB8;NDUFB9;NDUFS5;NDUFV2;OGDH;P4HA2;PARK7;PDHA1;PHGDH;PHKA2;PKLR;PKM;PRELID1;PRKAA2;PRKAG3;RDH16;RUNX1T…
GO:0009259	ribonucleotide metabolic process	0.369733	1.61992	0	0.127447	470	101	11315;4713;51103;4694;135;1337;4725;521;2597;54981;4729;509;7167;4712;116;1347;516;11332;10201;5315;55856;522;84300;983;27089;64834;10632;4830;6834;539;9551;4709;6822;30968;891;4597;221264;83401;2821;515;5563;109;1969;1329;38;54949;5901;55967;3939;1622;3094;26027;4697;5313;3101;6819;4967;4714;57546;6901;2103;347734;137964;53632;1327;6319;4715;83549;440567;5160;9377;7384;158;151531;10476;391365;80…	ACAT1;ACOT11;ACOT12;ACOT13;ACOT6;ACOT7;ACSM1;ACSM6;ADCY3;ADCYAP1;ADORA2A;ADSL;AK9;ATP5F1C;ATP5MC1;ATP5ME;ATP5MF;ATP5MG;ATP5PB;ATP5PD;ATP5PF;ATP5PO;BAAT;CCNB1;CDK1;COASY;COX4I1;COX5A;COX5B;COX6A1;COX6A2;COX7A2;DBI;ELOVL1;ELOVL3;ENO2;EPHA2;ESRRB;GAPDH;GPAT4;GPI;GUCY1B1;HINT1;HK3;HSD17B12;LDHA;MVD;MYH4;NDUFA1;NDUFA12;NDUFA2;NDUFA4;NDUFAF1;NDUFB10;NDUFB2;NDUFB3;NDUFB6;NDUFB7;NDUFB8;NDUFB9;NDUFC1;NDUF…
GO:0001906	cell killing	0.418611	1.60057	0	0.130443	144	37	140823;2597;201294;3004;1511;8993;820;5873;1075;4057;5777;566;1398;149233;6406;177;1669;1991;80329;57817;6283;6813;117285;400830;4153;3589;634;3853;51561;1113;3458;4843;213;3383;383;4277;387836	AGER;ALB;ARG1;AZU1;CAMP;CEACAM1;CHGA;CLEC2A;CRK;CTSC;CTSG;DEFA4;DEFB118;DEFB132;ELANE;GAPDH;GZMM;HAMP;ICAM1;IFNG;IL11;IL23A;IL23R;KRT6A;LTF;MBL2;MICB;NOS2;PGLYRP1;PTPN6;RAB27A;ROMO1;S100A12;SEMG1;STXBP2;ULBP1;UNC13D
GO:0001963	synaptic transmission, dopaminergic	0.556678	1.60851	0.0154639	0.13147	31	8	11315;135;1861;390084;120796;5071;10211;1392	ADORA2A;CRH;FLOT1;OR56A1;OR56A5;PARK7;PRKN;TOR1A
GO:0061641	CENP-A containing chromatin organization	0.567073	1.62182	0.0128535	0.136232	29	11	80152;11339;55355;387103;2491;201254;55839;79682;79172;79019;57082	CENPI;CENPM;CENPN;CENPO;CENPT;CENPU;CENPW;CENPX;HJURP;KNL1;OIP5
GO:0099132	ATP hydrolysis coupled cation transmembrane transport	0.502994	1.63084	0.00791557	0.138352	56	16	529;509;516;9914;10632;539;8647;515;480;10312;495;5023;10476;489;487;540	ABCB11;ATP1A4;ATP2A1;ATP2A3;ATP2C2;ATP4A;ATP5F1C;ATP5MC1;ATP5MG;ATP5PB;ATP5PD;ATP5PO;ATP6V1E1;ATP7B;P2RX1;TCIRG1
GO:0006730	one-carbon metabolic process	0.593884	1.55803	0.0285036	0.167676	22	5	7298;1719;200895;25902;10797	DHFR;DHFR2;MTHFD1L;MTHFD2;TYMS
GO:0006959	humoral immune response	0.378421	1.54982	0	0.16905	225	42	140823;6036;671;2597;3934;6037;1511;8993;820;2920;4057;5777;7784;566;55012;5657;6590;2821;3512;3446;6406;1755;729;1401;2;6279;6407;1669;9156;3543;1991;10417;54209;629;5473;6283;92747;10563;3442;6373;29760;3444	A2M;AZU1;BLNK;BPI;BPIFB1;C6;CAMP;CFB;CRP;CTSG;CXCL11;CXCL13;CXCL2;DEFA4;DMBT1;ELANE;EXO1;GAPDH;GPI;IFNA10;IFNA5;IFNA7;IGLL1;JCHAIN;LCN2;LTF;PGLYRP1;PPBP;PPP2R3C;PRTN3;PTPN6;RNASE2;RNASE3;ROMO1;S100A12;S100A8;SEMG1;SEMG2;SLPI;SPON2;TREM2;ZP3
GO:0032196	transposition	0.566101	1.56227	0.0278422	0.171596	26	9	143689;122402;4343;164668;60489;9582;27350;55237;643376	APOBEC3B;APOBEC3C;APOBEC3G;APOBEC3H;BTBD18;MOV10;PIWIL4;TDRD9;VRTN
GO:0009620	response to fungus	0.478752	1.50354	0.0154639	0.220991	44	14	2597;1511;4057;1398;4353;387695;6279;23765;5806;1669;1991;10417;57817;6283	C10orf99;CRK;CTSG;DEFA4;ELANE;GAPDH;HAMP;IL17RA;LTF;MPO;PTX3;S100A12;S100A8;SPON2
GO:0018198	peptidyl-cysteine modification	0.484989	1.50767	0.0180412	0.224823	42	8	11315;2597;84885;131540;254359;6279;135112;79844	GAPDH;NCOA7;PARK7;S100A8;ZDHHC11;ZDHHC12;ZDHHC19;ZDHHC24
GO:0046685	response to arsenic-containing substance	0.521686	1.49186	0.0387244	0.230175	28	4	80149;9446;3297;5603	GSTO1;HSF1;MAPK13;ZC3H12A

## Sheet: ARDS-Sepsis.GSEA
geneSet	description	enrichmentScore	normalizedEnrichmentScore	pValue	FDR	size	leadingEdgeNum	leadingEdgeId	userId
GO:0006968	cellular defense response	-0.587933	-2.05829	0	0.0039681	51	16	729230;136;3822;3805;7707;3702;11126;6693;3823;50852;10578;4068;5551;3688;10219;1524	ADORA2B;CCR2;CD160;CX3CR1;GNLY;ITGB1;ITK;KIR2DL4;KLRC2;KLRC3;KLRG1;PRF1;SH2D1A;SPN;TRAT1;ZNF148
GO:0019835	cytolysis	-0.536599	-1.7479	0	0.200885	39	11	733;5027;23531;1437;114771;3002;5076;2999;3001;5551;3004	C8G;CSF2;GZMA;GZMB;GZMH;GZMM;MMD;P2RX7;PAX2;PGLYRP3;PRF1
GO:0036119	response to platelet-derived growth factor	-0.597787	-1.66478	0.0145985	0.228662	19	6	2241;5159;5962;7525;80310;2534	FER;FYN;PDGFD;PDGFRB;RDX;YES1

## Sheet: ARDS-Control.pathway
Ingenuity Canonical Pathways	-log(p-value)	Ratio	Molecules
DNA damage-induced 14-3-3σ Signaling	3.66	0.158	ATM,CCNB2,CDK1
Cell Cycle: G2/M DNA Damage Checkpoint Regulation	3.56	0.08	ATM,CCNB2,CDK1,YWHAB
Mitotic Roles of Polo-Like Kinase	3.1	0.0606	CCNB2,CDC20,CDK1,PTTG1
Hereditary Breast Cancer Signaling	2.69	0.0352	ATM,CDK1,H2AX,SMARCD3,TUBG1
B Cell Development	2.61	0.0698	HLA-DRA,HLA-DRB4,PTPRC
ATM Signaling	2.48	0.0412	ATM,CCNB2,CDK1,H2AX
Phagosome Maturation	2.48	0.0314	GPAA1,HLA-DRA,HLA-DRB4,M6PR,TUBG1
Inhibition of ARE-Mediated mRNA Degradation Pathway	2.45	0.0311	PRKAR1A,PSMB7,PSMD2,YWHAB,ZFP36L2
Kinetochore Metaphase Signaling Pathway	2.36	0.0381	CDC20,CDK1,H2AX,PTTG1
GADD45 Signaling	2.16	0.1	ATM,CDK1
Gαs Signaling	2.15	0.0331	ADORA2A,PRKAR1A,PTGER4,RGS2
Pyridoxal 5'-phosphate Salvage Pathway	2.08	0.0455	CDK1,CDK8,GRK5
Sonic Hedgehog Signaling	1.85	0.069	CDK1,PRKAR1A
cAMP-mediated signaling	1.83	0.0218	ADORA2A,DUSP6,PRKAR1A,PTGER4,RGS2
Cyclins and Cell Cycle Regulation	1.8	0.0357	ATM,CCNB2,CDK1
NADH Repair	1.73	0.333	GAPDH
Crosstalk between Dendritic Cells and Natural Killer Cells	1.71	0.033	HLA-DRA,HLA-DRB4,KLRD1
Mitochondrial Dysfunction	1.64	0.0234	ATP5MC1,COX6A1,HTRA2,NDUFAF1
Salvage Pathways of Pyrimidine Ribonucleotides	1.62	0.0306	CDK1,CDK8,GRK5
Uracil Degradation II (Reductive)	1.6	0.25	DPYD
Thymine Degradation	1.6	0.25	DPYD
Antigen Presentation Pathway	1.6	0.0513	HLA-DRA,HLA-DRB4
Apoptosis Signaling	1.56	0.0288	CASP2,CDK1,HTRA2
G-Protein Coupled Receptor Signaling	1.52	0.0181	ADORA2A,DUSP6,PRKAR1A,PTGER4,RGS2
Glucocorticoid Receptor Signaling	1.52	0.0138	ATP5MC1,GABPA,HLA-DRA,HLA-DRB4,NDUFAF1,PDK4,SMARCD3,TAF5L
dTMP De Novo Biosynthesis	1.51	0.2	TYMS
Huntington's Disease Signaling	1.49	0.0178	ATP5MC1,CASP2,GPAA1,PSMB7,PSMD2
Role of OCT4 in Mammalian Embryonic Stem Cell Pluripotency	1.47	0.0435	CCNF,FBXO15
Neuroprotective Role of THOP1 in Alzheimer's Disease	1.42	0.0254	HTRA2,PRKAR1A,PRSS57
MYC Mediated Apoptosis Signaling	1.41	0.04	CASP2,PRKAR1A
Th1 Pathway	1.38	0.0246	HLA-DRA,HLA-DRB4,KLRD1
Cell Cycle Control of Chromosomal Replication	1.32	0.0357	CDK1,CDK8
FAT10 Signaling Pathway	1.32	0.0357	PSMB7,PSMD2
Role of CHK Proteins in Cell Cycle Checkpoint Control	1.3	0.0351	ATM,CDK1

## Sheet: Sepsis-Control.pathway
Ingenuity Canonical Pathways	-log(p-value)	Ratio	Molecules
Estrogen Receptor Signaling	4.42	0.0293	CACNA1D,CACNA2D3,CACNG1,CDK8,GNA12,MT-ND6,MYL12B,NDUFAF1,NDUFB7,NDUFS5,NR3C1,PRKACB
Mitochondrial Dysfunction	4.21	0.0426	ATP5ME,COX6A1,MT-ND6,NDUFA1,NDUFAF1,NDUFB7,NDUFS5,PARK7
Cardiac β-adrenergic Signaling	3.48	0.0385	AKAP3,CACNA1D,CACNA2D3,CACNG1,GNA12,PRKACB,SLC8A2
Calcium Signaling	2.95	0.0312	CACNA1D,CACNA2D3,CACNG1,CHRNA5,CHRNB3,PRKACB,SLC8A2
Androgen Signaling	2.84	0.0349	CACNA1D,CACNA2D3,CACNG1,GNA12,PRKACB,TAF5L
Oxidative Phosphorylation	2.78	0.0417	ATP5ME,COX6A1,NDUFA1,NDUFB7,NDUFS5
Gαs Signaling	2.7	0.04	ADD1,ADD2,ADORA2A,GNA12,PRKACB
Netrin Signaling	2.66	0.0519	CACNA1D,CACNA2D3,CACNG1,PRKACB
Cardiac Hypertrophy Signaling	2.52	0.0262	ADRA2C,CACNA1D,CACNA2D3,CACNG1,GNA12,MYL12B,PRKACB
G Beta Gamma Signaling	2.5	0.036	CACNA1D,CACNA2D3,CACNG1,GNA12,PRKACB
Opioid Signaling Pathway	2.36	0.0245	CACNA1D,CACNA2D3,CACNG1,GNA12,GRK5,PRKACB,RGS19
Cellular Effects of Sildenafil (Viagra)	2.22	0.0309	CACNA1D,CACNA2D3,CACNG1,MYL12B,PRKACB
nNOS Signaling in Skeletal Muscle Cells	2.2	0.0566	CACNA1D,CACNA2D3,CACNG1
Glucocorticoid Receptor Signaling	2.01	0.0169	G6PC1,HLA-DQA1,HLA-DRB4,MT-ND6,NDUFAF1,NDUFB7,NDUFS5,NR3C1,PRKACB,TAF5L
D-myo-inositol (1,4,5,6)-Tetrakisphosphate Biosynthesis	2	0.0273	DUSP15,G6PC1,NUDT15,PTPN7,TNS3
D-myo-inositol (3,4,5,6)-tetrakisphosphate Biosynthesis	2	0.0273	DUSP15,G6PC1,NUDT15,PTPN7,TNS3
Superpathway of Inositol Phosphate Compounds	1.99	0.0233	DUSP15,G6PC1,IP6K2,NUDT15,PTPN7,TNS3
GPCR-Mediated Nutrient Sensing in Enteroendocrine Cells	1.94	0.0325	CACNA1D,CACNA2D3,CACNG1,PRKACB
Dopamine-DARPP32 Feedback in cAMP Signaling	1.89	0.0256	CACNA1D,CACNA2D3,CACNG1,KCNJ10,PRKACB
3-phosphoinositide Degradation	1.89	0.0256	DUSP15,G6PC1,NUDT15,PTPN7,TNS3
PXR/RXR Activation	1.87	0.0429	G6PC1,NR3C1,PRKACB
D-myo-inositol-5-phosphate Metabolism	1.86	0.0251	DUSP15,G6PC1,NUDT15,PTPN7,TNS3
Nitric Oxide Signaling in the Cardiovascular System	1.84	0.0303	CACNA1D,CACNA2D3,CACNG1,PRKACB
GABA Receptor Signaling	1.78	0.0292	CACNA1D,CACNA2D3,CACNG1,GNA12
Pyridoxal 5'-phosphate Salvage Pathway	1.77	0.0395	CDK8,G6PC1,GRK5
3-phosphoinositide Biosynthesis	1.73	0.0233	DUSP15,G6PC1,NUDT15,PTPN7,TNS3
Maturity Onset Diabetes of Young (MODY) Signaling	1.7	0.037	CACNA1D,CACNA2D3,CACNG1
Dilated Cardiomyopathy Signaling Pathway	1.67	0.027	CACNA1D,CACNA2D3,CACNG1,PRKACB
White Adipose Tissue Browning Pathway	1.65	0.0267	CACNA1D,CACNA2D3,CACNG1,PRKACB
Role of NFAT in Cardiac Hypertrophy	1.64	0.022	CACNA1D,CACNA2D3,CACNG1,PRKACB,SLC8A2
FcγRIIB Signaling in B Lymphocytes	1.6	0.0337	CACNA1D,CACNA2D3,CACNG1
Corticotropin Releasing Hormone Signaling	1.57	0.0252	CACNA1D,CACNA2D3,CACNG1,PRKACB
Endocannabinoid Neuronal Synapse Pathway	1.56	0.0248	CACNA1D,CACNA2D3,CACNG1,PRKACB
Protein Kinase A Signaling	1.55	0.0169	ADD1,ADD2,AKAP3,DUSP15,MYL12B,PRKACB,PTPN7
IL-4 Signaling	1.52	0.0316	HLA-DQA1,HLA-DRB4,NR3C1
CREB Signaling in Neurons	1.52	0.0148	ADORA2A,ADRA2C,BDKRB1,CACNA1D,CACNA2D3,CACNG1,GNA12,NPY5R,PRKACB
Antigen Presentation Pathway	1.51	0.0513	HLA-DQA1,HLA-DRB4
eNOS Signaling	1.46	0.0233	BDKRB1,CHRNA5,CHRNB3,PRKACB
AMPK Signaling	1.43	0.0194	ADRA2C,CHRNA5,CHRNB3,GNA12,PRKACB
B Cell Development	1.43	0.0465	HLA-DQA1,HLA-DRB4
Pyrimidine Ribonucleotides Interconversion	1.39	0.0444	ENTPD3,NUDT15
Fatty Acid β-oxidation III (Unsaturated, Odd Number)	1.38	0.167	ECI1
Salvage Pathways of Pyrimidine Ribonucleotides	1.31	0.0261	CDK8,G6PC1,GRK5
α-Adrenergic Signaling	1.31	0.0259	GNA12,PRKACB,SLC8A2
GNRH Signaling	1.31	0.0206	CACNA1D,CACNA2D3,CACNG1,PRKACB

## Sheet: ARDS-Sepsis.pathway
Ingenuity Canonical Pathways	-log(p-value)	Ratio	Molecules
D-myo-inositol (1,3,4)-trisphosphate Biosynthesis	3.33	0.125	INPP5D,IPMK,SEC16A
1D-myo-inositol Hexakisphosphate Biosynthesis II (Mammalian)	3.23	0.115	INPP5D,IPMK,SEC16A
Superpathway of D-myo-inositol (1,4,5)-trisphosphate Metabolism	2.96	0.0938	INPP5D,IPMK,SEC16A
Superpathway of Inositol Phosphate Compounds	2.87	0.0272	DUSP15,DUSP6,INPP5D,IP6K1,IPMK,PTPRC,SEC16A
Sertoli Cell-Sertoli Cell Junction Signaling	2.59	0.028	EPN1,KEAP1,MAP2K3,SPTA1,SPTB,TGFBR3
Inositol Pyrophosphates Biosynthesis	2.4	0.133	IP6K1,IPMK
D-myo-inositol (1,4,5,6)-Tetrakisphosphate Biosynthesis	2.19	0.0273	DUSP15,DUSP6,INPP5D,IPMK,PTPRC
D-myo-inositol (3,4,5,6)-tetrakisphosphate Biosynthesis	2.19	0.0273	DUSP15,DUSP6,INPP5D,IPMK,PTPRC
3-phosphoinositide Degradation	2.08	0.0256	DUSP15,DUSP6,INPP4B,INPP5D,PTPRC
D-myo-inositol (1,4,5)-trisphosphate Degradation	2.07	0.0909	INPP5D,SEC16A
PI3K/AKT Signaling	2	0.0245	FOXO3,IL5RA,INPP5D,MAPK8IP1,RPS6KB2
Estrogen-mediated S-phase Entry	1.92	0.0769	E2F2,E2F4
3-phosphoinositide Biosynthesis	1.91	0.0233	DUSP15,DUSP6,INPP5D,IPMK,PTPRC
Insulin Receptor Signaling	1.84	0.0274	FOXO3,INPP5D,RHOQ,RPS6KB2
PI3K Signaling in B Lymphocytes	1.82	0.027	CD19,FOXO3,INPP5D,PTPRC
PTEN Signaling	1.79	0.0263	FOXO3,INPP5D,RPS6KB2,TGFBR3
Cell Cycle Regulation by BTG Family Proteins	1.63	0.0541	E2F2,E2F4
Germ Cell-Sertoli Cell Junction Signaling	1.59	0.023	EPN1,KEAP1,MAP2K3,RHOQ
Non-Small Cell Lung Cancer Signaling	1.58	0.03	E2F2,E2F4,FOXO3
Glioblastoma Multiforme Signaling	1.58	0.0227	E2F2,E2F4,RHOQ,SHC2
B Cell Development	1.51	0.0465	CD19,PTPRC
Breast Cancer Regulation by Stathmin1	1.43	0.0134	ADRB2,ANKHD1/ANKHD1-EIF4EBP3,CX3CR1,E2F2,E2F4,QRFPR,SHC2,TAAR8
D-myo-inositol-5-phosphate Metabolism	1.41	0.0201	DUSP15,DUSP6,INPP5D,PTPRC
Senescence Pathway	1.35	0.0166	E2F2,E2F4,FOXO3,MAP2K3,TGFBR3
Primary Immunodeficiency Signaling	1.32	0.0364	CD19,PTPRC
