# Supplementary material for: Network analysis identifies a gene biomarker panel for sepsis-induced acute respiratory distress syndrome
Source: BMC Med Genomics. 2023 Jul 13;16:165. doi: 10.1186/s12920-023-01595-8 (PMC10339646; doi:10.1186/s12920-023-01595-8)
Supplement: Supplementary file 4 — Supplementary Material 4 [file 12920_2023_1595_MOESM4_ESM.xlsx]

## Sheet: module.genes.classfication
gene	module
ABCB11	cyan
ABR	lightcyan1
AADACL2	grey
ASIC5	grey
ACACA	red
ABCF1	red
ADAM2	greenyellow
ADAM32	grey
ADAM18	grey
ABCC6	grey
ABCC1	plum1
AATF	lightcyan1
ABO	grey
ADAMTS13	brown
ACR	grey
ADAMTS2	lightcoral
ACAA2	darkgrey
ABHD12	red
ACTN4	darkmagenta
ABCC4	brown
ACSS2	orange
ADA	darkseagreen4
ACTR5	darkseagreen4
ADAMTS5	grey
A4GALT	navajowhite1
ACBD7	grey
ADAMTS1	grey
ABCG1	orange
ACAP1	darkmagenta
ABCA7	darkmagenta
ABHD13	grey
ABCA3	navajowhite2
ACSS1	red
ABT1	turquoise
ACER2	turquoise
ABCA13	floralwhite
ACOT1	cyan
ABCD4	tan
GGACT	red
ACOT6	plum1
A1CF	plum1
ACAP3	darkgreen
A2ML1	grey
ACP2	darkseagreen4
ABHD3	white
ADAMTS10	grey
ACTA2	lightcyan1
ADAM7	grey
ADAMTS16	turquoise
ABTB2	grey
ABCC10	darkturquoise
ABHD8	lightcyan1
ADAMDEC1	plum1
ADAMTS20	plum1
ADAMTS14	grey
SDHAF3	white
ACTC1	grey
ABCC12	cyan
ACP1	brown
ACOT8	darkseagreen4
ADAMTS12	grey
ADAM17	orange
ABHD5	orange
ADAM28	grey
ADAMTSL2	grey
ACTR10	mediumpurple4
AARS2	darkseagreen4
ACOT12	grey
ACSS3	thistle3
ACLY	white
ABHD1	turquoise
ABHD4	orange
ABCD1	orange
ACD	yellowgreen
ACTBL2	grey
ADAMTS7	grey
ADAM33	grey
A1BG	grey
ACTL8	turquoise
ABHD10	darkgreen
AASDHPPT	darkgreen
ACYP2	darkgreen
ABHD12B	plum1
ACO2	grey
ACYP1	darkgreen
ADAMTS6	plum1
ABLIM1	red
ABI3	darkgrey
ADAMTS3	turquoise
ACTR1A	orange
ACOX2	antiquewhite2
ACRV1	lightsteelblue1
ADAMTS18	turquoise
ABCC3	plum1
ACP3	firebrick4
ADAMTS8	cyan
A4GNT	turquoise
AADAC	plum1
ABCA2	darkseagreen4
ABCB7	darkseagreen4
ABCA8	grey
ABCD3	grey
ADAMTSL3	turquoise
ACE2	grey
ACSBG1	skyblue3
ACTR3B	plum1
ACTL7B	skyblue
ACTL7A	grey
MACC1	tan
PXYLP1	darkturquoise
ADAM10	white
ABCA4	cyan
ABL1	darkseagreen4
ABCA9	plum1
ACTR3	grey60
AARS1	red
ACOT9	darkseagreen4
ACSL4	white
ASIC3	grey
ABCC2	darkturquoise
AADAT	tan
ACP4	brown
ADAM29	turquoise
ABCF2	darkseagreen4
ACAD8	lightcoral
ADAD2	grey
ACAT2	darkred
ABCF3	darkseagreen4
ABCA1	orange
ADAMTS9	grey
ACTR1B	darkseagreen4
GCNA	darkturquoise
ACTRT1	honeydew1
ABTB1	lightcyan1
ABCD2	grey
ACBD5	grey60
ADAMTSL1	cyan
ABCE1	darkgreen
ABHD2	orange
ABCC5	lightcyan1
ADAM23	antiquewhite2
ACTB	orange
ADAD1	plum1
ABCA6	tan
AOC1	lightyellow
ACSM4	grey
ABI1	white
ACO1	darkgrey
A2M	tan
ASIC1	grey
ACAT1	lightcyan
ACAD10	darkseagreen4
ADAM21	grey
ADAM20	grey
ABCA5	darkgreen
ACADL	skyblue
ADAL	grey
ACOT2	plum1
ACOT4	darkgreen
ADAM9	darkseagreen3
ACSL6	brown
NCEH1	brown
ACP5	lightpink3
ACIN1	orange
ACSF3	tan
ABI3BP	turquoise
ABCA12	grey
ABCB4	blue2
ABCB1	lightpink4
ADAM8	orange
ADAM19	orange
ACTN1	orange
ACRBP	skyblue3
ABRA	grey
ACTL6B	grey
ACAA1	darkmagenta
ACSL5	darkseagreen4
ACVR2B	turquoise
ACTL6A	darkgreen
EPHX3	lightsteelblue1
ACMSD	cyan
ACSL1	grey60
AAGAB	cyan
ADAMTS17	grey
ABCB8	grey
ABLIM2	grey
ABLIM3	skyblue3
ABCC11	grey
ADAM12	turquoise
ACHE	brown
ACTN3	grey
ACSM2A	grey
ACACB	turquoise
AASS	grey
ABCB9	antiquewhite4
ACVRL1	darkgrey
ACVR1B	orange
ADAM11	grey
ACSM3	plum
ABHD14A	darkseagreen4
ACSM1	grey
ABL2	plum1
AAAS	darkturquoise
ADAM22	turquoise
ACAD11	darkgreen
ABCG2	grey
ACOX1	orange
ABHD11	grey
AASDH	darkgreen
ACER1	tan
ACSF2	darkseagreen4
AANAT	grey
ABCB5	grey
RBFOX1	greenyellow
ACSBG2	grey
ADAMTS19	grey
ACE	grey
ABHD6	darkgrey
ACAD9	darkseagreen4
ABCB6	brown
ABCG4	plum1
ACY3	grey
ABI2	darkseagreen4
ABHD14B	darkgreen
AACS	darkseagreen4
ASIC2	greenyellow
ACVR2A	grey
ACTR6	darkgreen
ADAMTS4	grey
ACTR2	white
ABCC8	grey
AAMP	brown4
ACTG1	white
ACTR8	grey
ABCC9	turquoise
ADAM30	grey
ACCSL	grey
ACP6	floralwhite
ACCS	grey
ADAMTS15	turquoise
AATK	palevioletred2
ADAM15	grey
ASIC4	grey
ABCB10	plum
EPHX4	turquoise
ACBD3	darkgreen
ACADVL	yellowgreen
ABHD15	darkgreen
ACOXL	grey
ABCA10	plum1
ACOT7	skyblue3
ACSL3	white
ACOT11	plum1
ACTG2	blue2
AAK1	maroon
ACADM	darkgreen
ABCG5	plum1
ABCG8	tan
ACVR1C	plum1
ACVR1	darkgreen
ADAMTSL4	grey
AADACL4	turquoise
ACTA1	grey
ACTN2	grey
A3GALT2	tan
ADI1	green
AGK	darkgreen
AGPAT1	darkmagenta
AKT3	greenyellow
AIF1	thistle
ALOX5	orange
AGER	darkmagenta
ADCYAP1	grey
AKAP11	darkgreen
ADRA1D	grey
GRK3	grey
SLC35G6	honeydew1
AGPAT5	darkgreen
AKR1C3	darkgreen
ADARB2	grey
AKR1E2	plum1
ADIPOR2	darkseagreen4
ADIG	grey
ADCK5	darkseagreen4
AKR1C2	plum1
AKR1C1	grey
AGBL2	greenyellow
ADM2	greenyellow
AGPAT3	grey
ADNP2	darkgreen
AKR1C8P	grey
AKAP4	grey
ALG12	turquoise
AKR1C4	grey
AIMP2	darkseagreen4
AHCY	darkseagreen4
AK3	darkgreen
ALOX5AP	orange
AIRE	green
ADCY4	darkseagreen4
AICDA	grey
AKAP3	thistle3
AHR	plum1
AGR2	grey
ADORA2A	darkmagenta
AGR3	grey
ALG5	lightcyan
ADARB1	darkseagreen4
AKAP5	plum1
ALPK2	grey
ADCY9	darkgreen
ALDH6A1	red
ADCY1	tan
ADRM1	palevioletred3
ALKBH5	plum3
ALG13	thistle
AIPL1	grey
ALDH1A1	darkgrey
AHSA1	brown4
ADRA1A	grey
ADCY2	plum1
ALG2	plum1
AFF2	grey
AGTRAP	orange
AHNAK	red
PALM2AKAP2	turquoise
AKAP6	grey
ADAP2	darkgrey
ALDH4A1	grey
ALG10B	darkgreen
AGXT2	grey
AGFG2	grey
ALDH3B1	orange
AK7	grey
ALLC	grey
ADRA2C	navajowhite2
AKR7A3	navajowhite2
AKAP10	orange
ADRA2A	navajowhite2
AJAP1	plum1
AFG3L2	darkseagreen4
SLC35G4	greenyellow
GPAT4	orange
AIFM1	darkseagreen4
AGMAT	red
ALDH1A2	plum1
AGGF1	darkgreen
ALDH1B1	grey
AFAP1L2	darkgreen
AFTPH	darkmagenta
ALX1	palevioletred2
AFM	grey
ADRB1	tan
ALCAM	white
ADSL	red
AGBL3	cyan
ALDH1L2	turquoise
AGBL4	grey
ALKBH1	cyan
ADCK1	red
ADD3	grey60
ADH1B	tan
AIFM3	grey
ALPL	orange
ADH6	lightsteelblue1
ADNP	darkgreen
GPAT3	orange
ADO	darkgreen
ALDH2	darkgrey
ADH1C	plum1
ALAS2	brown
AFP	grey
AK5	cyan
AK4	plum1
ALDH8A1	grey
ETNPPL	grey
AHCYL2	darkseagreen4
ADAT2	red
ALDOB	green
ALG10	grey
ADPRH	lightyellow
AEBP2	plum1
AKAP12	grey
ADHFE1	darkseagreen4
ADRB3	plum1
AKR1D1	green
ADH1A	plum1
ALG14	antiquewhite4
ALB	grey
AGTR2	thistle3
AKR1B1	red
AHCYL1	darkseagreen4
AKR1B10	grey
AKAP14	grey
AFF4	white
ALK	turquoise
AFAP1L1	plum1
ADCY8	grey
AGBL5	plum3
ADORA3	grey
AGPAT2	orange
AIG1	firebrick4
AKT2	grey
AKNA	lightcyan1
AGTPBP1	white
ADRA2B	palevioletred2
ALDH1A3	grey
AGL	darkgreen
ALKBH2	red
AIF1L	grey
ADSS1	honeydew1
ALDH5A1	brown
TMIGD3	lightcoral
ALDH7A1	grey
AHSP	brown
AKAP13	orange
ADRA1B	grey
ALX3	brown
ALDOA	darkmagenta
AGA	darkgreen
ADCK2	darkseagreen4
CRYBG1	green
AIFM2	darkgreen
ADM	orange
ADAMTSL5	grey
ALG6	darkgreen
ADIPOQ	grey
PHYKPL	darkmagenta
AEBP1	grey
ALPK3	tan
ADK	darkseagreen4
AKT1S1	brown
ALKBH4	darkturquoise
AKTIP	white
ALDH18A1	darkgreen
ALDH1L1	grey
ALDH3A2	red
AGRP	skyblue
ALKBH8	darkturquoise
ALDH3A1	plum1
ALDH16A1	red
ADORA1	brown
ALG3	red
AKT1	lightcyan1
ALG9	darkseagreen4
ADCY7	white
ADIPOR1	brown
ALS2CL	grey
ADH4	grey
COQ8B	darkseagreen4
TLE5	brown4
ALAD	brown
ALOX15B	lightcoral
ALOX12B	grey
ADCY5	tan
AHI1	darkgreen
AKIRIN2	orange
ADCYAP1R1	grey
ADPGK	white
ADAT1	lightcyan1
ALPK1	orange
AKAP9	grey
AMACR	grey
AIM2	orange
ALAS1	darkseagreen4
ADRB2	lightpink4
ADSS2	floralwhite
ALOXE3	turquoise
ALG1	yellow4
AFAP1	grey
AKAP1	darkgreen
AKAP8	darkseagreen4
ALKBH7	yellowgreen
AKAP8L	brown
ALG8	darkseagreen4
ALKBH6	darkseagreen4
ALPP	green
ALPI	tan
ALDH9A1	darkseagreen4
ALDOC	grey
AKAP7	darkgreen
AGTR1	tan
AHRR	grey
AKNAD1	brown
AFF1	white
AHSG	grey
ADH7	greenyellow
ADH5	grey
AGXT	skyblue
ADD1	brown
ALOX15	grey
AHCTF1	white
AFMID	plum1
GRK2	lightcyan1
ALDH3B2	grey
ADCY6	grey
AIP	red
AIDA	plum
ALKBH3	darkgreen
ALX4	turquoise
AGAP2	darkturquoise
ALOX12	skyblue3
ADORA2B	antiquewhite2
AKIRIN1	maroon
AKR1A1	red
FLACC1	turquoise
C2CD6	grey
AK2	darkseagreen4
TMEM237	darkgreen
AZIN2	grey
ALS2	darkseagreen4
AHDC1	grey
AGPS	darkgreen
ADCY3	firebrick4
AGRN	brown
AGT	skyblue
ADAR	lightyellow
CARF	tan
ALMS1	plum1
AKR7A2	red
ADPRS	darkseagreen4
AP2A2	yellowgreen
APBA2	darkgreen
APOM	antiquewhite4
APOL5	grey
APBA1	grey
SYNRG	grey60
AMELY	grey
APP	orange
ANKRD30B	green
ANGPT4	grey
ANKEF1	grey
APOL6	lightyellow
ANKRD12	white
ANKS4B	grey
AMELX	grey
ZBTB7C	grey
APOL2	lightyellow
ANKRD10	white
ANKRD16	darkseagreen4
APCDD1L	lightsteelblue1
ARFGAP3	orange
ZFAND4	grey
ANKRD54	darkseagreen4
APBB1	grey
ANKFY1	darkseagreen4
ANKRD29	grey
ANO3	grey
APBA3	yellowgreen
APTX	darkgreen
API5	darkgreen
ANKS3	plum1
APOL1	lightyellow
ANKRD24	grey
ANXA11	maroon
AQP4	grey
ANLN	darkred
ANK3	cyan
APOBEC1	grey
APOBEC3B	antiquewhite4
APOBEC3C	plum1
APOBEC3F	brown
APOBEC3G	red
APCDD1	antiquewhite2
AMPH	lightcoral
ANKMY2	darkgreen
ANKRD18A	greenyellow
ANKRD22	firebrick4
AOAH	orange
ARFGAP2	yellowgreen
ANKRD2	grey
APBB1IP	orange
AQP8	grey
AQR	red
ARFGAP1	darkseagreen4
AP2B1	brown
ANP32B	plum
AMN1	grey60
ANKLE1	lightsteelblue
ANGPTL2	turquoise
ANO10	orange
ANO8	grey
APH1B	orange
ARAP2	grey
ANKRD9	brown
ANXA1	thistle
ANKH	plum3
AMBP	grey
ANGPTL7	grey
AQP5	grey
ANKIB1	darkgreen
APOB	grey
APBB2	grey
APOBEC3H	red
AMOTL1	greenyellow
ANKRD42	grey
AQP11	grey
ANKRD49	darkgreen
AP1S1	turquoise
ANKRD27	darkgreen
AOC3	grey
ANXA7	plum
AQP3	turquoise
ANP32A	green
ANKRD34B	antiquewhite2
ANKDD1A	grey60
ANKS1A	orange
NAA10	red
AP1G2	yellowgreen
ANKRD17	white
SLF1	darkturquoise
ANKK1	grey
ANXA4	grey60
AR	lightsteelblue1
NAA11	cyan
ANKRD7	plum1
AP4E1	darkgreen
AP1B1	darkseagreen4
ARCN1	orange
ARFGEF2	darkgreen
APOBEC3D	red
AOC2	grey
ANKRD40	palevioletred2
APOL3	red
APOL4	greenyellow
APC	grey
ANGEL1	darkseagreen4
ANKRD1	tan
AMN	plum1
APRT	red
AP1S2	darkgreen
APEX2	darkseagreen4
APEX1	red
KANK4	grey
AP3S1	mediumpurple4
ANGPTL3	plum1
ANG	darkgrey
ANKRD26	greenyellow
APPL2	mediumpurple4
ANKRD53	greenyellow
ANKRD6	grey
APPL1	palevioletred2
AQP9	orange
ANXA13	tan
ANGPTL5	plum1
APOH	grey
APOBR	orange
APLN	turquoise
ANAPC2	grey
APOOL	darkred
ANAPC5	red
ARC	grey
SOWAHD	plum1
AMDHD1	darkturquoise
APLF	turquoise
ANXA6	red
ANKRD50	darkgreen
AMMECR1	darkgreen
AP4M1	darkseagreen4
SOWAHC	darkgreen
APOO	brown
AP4B1	yellowgreen
ANKRD34A	turquoise
AMFR	brown
ARAP3	lightcyan1
ANK1	brown
ANKRD13A	lightcyan1
ANKRD18B	grey
AP3D1	white
ARFIP1	white
AP2S1	brown
ANKLE2	grey
AQP6	turquoise
ANAPC10	darkgreen
AMOT	plum1
AMD1	darkgreen
APH1A	palevioletred3
AREG	grey
ANKRD37	antiquewhite4
AMPD3	grey
AQP10	skyblue3
SOWAHA	greenyellow
APC2	grey
ARFGEF1	white
AMTN	grey
AMBN	plum1
ANKRD36B	red
APOD	blue2
AP1S3	grey
ARF4	white
AP3M1	darkgreen
AOX1	grey
ANKRD46	darkgreen
AP2M1	brown
JAML	orange
APPBP2	darkgreen
AP2A1	brown
AP1M1	lightcyan1
APLNR	tan
AP3M2	darkgreen
ANXA5	palevioletred3
ANXA8L1	darkred
KANK3	plum1
ANGPTL4	palevioletred2
SOWAHB	plum1
ANAPC1	brown
ARF3	orange
ANP32E	grey
ANPEP	darkmagenta
ANXA2	darkgrey
AP3B1	white
ANKRD35	brown
ANKRD44	green
AP4S1	grey
ANKHD1	white
ANKHD1-EIF4EBP3	darkseagreen4
ANGPT1	grey
ANKRD31	grey
ANAPC4	darkgreen
APOBEC4	tan
APLP1	tan
ANKRD20A1	grey
AP3B2	firebrick4
AMDHD2	grey
ANKRD30A	grey
AQP2	grey
AP1M2	grey
ANGPT2	grey
AMT	yellowgreen
APEH	lightpink3
AQP1	brown
ANKRD33	green
ANKRA2	red
ANGEL2	darkgreen
ANKRD45	plum1
ANXA10	grey
ANO7	grey
ANTXR2	orange
ANKRD11	white
AMHR2	grey
AP1G1	white
ANXA3	firebrick4
ANKRD34C	plum1
ANO9	red
ANK2	plum1
ANGPTL1	plum1
APOBEC2	lightsteelblue
ANAPC13	white
AMOTL2	green
ANKRD13C	plum1
AMZ1	plum1
APBB3	lightcyan1
APCS	grey
APLP2	darkmagenta
AMIGO2	turquoise
APOE	grey
APOC1	turquoise
APOC4	greenyellow
APOC2	plum1
ARAP1	orange
ANKMY1	darkseagreen4
AQP12B	grey60
ANGPTL6	cyan
KDM1A	darkseagreen4
ANO6	skyblue3
ANKZF1	yellowgreen
ANKRD13D	maroon
ANKRD52	darkseagreen4
APOF	green
APOA5	turquoise
APOA4	grey
APOC3	tan
APOA1	cyan
APOA2	plum1
APAF1	white
APOLD1	grey
ANP32D	tan
ANKS1B	plum1
AMZ2	thistle
ANAPC7	darkturquoise
APIP	darkgreen
ANO2	grey
AMBRA1	turquoise
ANKRD28	grey
ARF1	lightcyan1
ANKRD13B	plum1
ANTXR1	brown
ANKFN1	grey
ANKRD23	orange
AMIGO1	grey
AMMECR1L	darkgreen
AMPD2	grey
NAXE	darkseagreen4
ANKAR	grey
AMY2B	green
AMY2A	grey60
AMPD1	grey
ARHGEF10	grey
ARHGAP27	orange
ARMC10	darkgreen
ATF6B	orange
ASB2	thistle3
ATG16L1	red
ARHGAP23	plum1
ASAP3	brown
ATAD1	white
ASCC2	brown
ASXL1	lightpink3
ASMT	grey
ASMTL	palevioletred3
ARL11	orange
ARGLU1	darkgreen
ARHGAP17	darkseagreen4
ARL5B	grey
ARMC3	grey
ODAD2	grey
ATP12A	plum1
ARL13A	greenyellow
ARID3A	orange
ARMCX2	darkgreen
ARL4A	plum
ARHGAP5	floralwhite
ASCC1	darkseagreen4
ARHGAP12	white
ARMCX4	tan
ASF1B	lightcyan1
ATP2A3	darkmagenta
ASPHD2	lightyellow
ARMCX1	grey
ARHGAP6	greenyellow
ARMCX6	darkseagreen4
ARMCX3	darkturquoise
ATOH7	grey
ATG4A	thistle
ARRDC5	salmon2
ATP2B2	grey
ARHGDIG	brown
ARHGEF7	darkseagreen4
ATP11A	grey
ARHGAP28	plum1
ASL	darkseagreen4
ATCAY	lightsteelblue1
ARHGEF6	darkgreen
ASB12	grey
ART4	lightsteelblue
ARNTL2	turquoise
ATP10A	darkseagreen4
ARHGAP11A	grey
ARHGAP1	lightcyan1
ARVCF	thistle3
ASB8	mediumpurple4
ARR3	grey
ARL6IP1	plum
ASXL3	grey
ARHGAP19	orange
ARHGEF16	grey
ATP13A1	darkseagreen4
ATG7	orange
ASH2L	orange
ASB4	grey
ATG2B	grey
ARMC6	navajowhite2
ASB6	darkseagreen4
ARID2	white
AS3MT	plum1
ARL6	grey
ARMC1	lightcyan
ARIH1	darkturquoise
ARPC1A	darkmagenta
ASPH	lightcoral
ASNS	darkred
ARHGEF19	darkgreen
ATAD2B	turquoise
ARPC5L	darkseagreen4
ARSB	orange
ARRB1	plum1
ASB9	grey
ASB11	grey
ATF1	grey60
ATG10	green
ATG16L2	darkmagenta
ARL4D	plum1
ARMC2	skyblue
ARMS2	grey
ASB14	grey
ARHGEF17	grey
ARL3	darkturquoise
ATP10D	grey
ATL2	darkturquoise
MANF	antiquewhite4
ARID1A	orange
ATF4	lightpink3
ATG12	darkgreen
ARHGEF12	brown
ARSA	lightcyan1
ARL6IP5	white
ASCC3	darkseagreen4
ARSK	grey
CLMP	grey
ASPN	grey
ARHGAP25	lightcyan1
ATG3	thistle
ARFRP1	darkseagreen4
ARRDC3	white
ASB13	darkseagreen4
ATG4C	darkgreen
ASB17	turquoise
ATOH8	grey
ARRDC1	darkseagreen4
ATG5	darkgreen
ARX	grey
ARHGEF9	greenyellow
ASIP	grey
ARL15	plum1
ASAP1	orange
ASZ1	grey
ARNT2	skyblue
ARRDC4	firebrick4
ATP1B4	grey
ARHGAP24	lightcoral
ATG2A	lightcyan1
ARMC8	plum
ARL2	red
ARG1	lightcoral
ARHGAP18	grey60
ATP1B3	darkseagreen4
ATP1A3	honeydew1
ATP2A1	cyan
ARID4A	white
ATMIN	grey60
ARL10	grey
ARHGAP26	orange
ATP11B	grey60
ARL1	darkgreen
ACTRT3	turquoise
ATAD2	darkred
ARMCX5	grey
ATF7IP2	darkgreen
ARHGAP10	darkgreen
ASCL1	grey
ATP10B	plum1
ARSD	darkseagreen4
ARSH	grey
ARSF	grey
ATG9B	red
ARSL	grey
ASB5	grey
ASB10	cyan
ARG2	lightsteelblue
ASAH1	orange
ATP13A5	grey
ARMC5	darkgreen
ASPHD1	turquoise
ARPC1B	darkmagenta
ARHGDIB	orange
ARID3C	tan
ATE1	turquoise
ARHGAP9	lightcyan1
ATP11C	darkgreen
ASPSCR1	red
ARPC2	orange
ARL9	grey
ATP13A4	grey
ARL4C	darkgreen
ATOH1	grey
ARHGAP11B	darkgreen
ARHGAP15	orange
ARHGAP21	darkgreen
ATF5	lightpink3
ARL2BP	lightpink3
ATP1A2	grey
ATF2	darkturquoise
ASTN2	grey
ARID5B	darkgreen
ATN1	grey
ATP1B2	lightsteelblue
ARPC5	white
ATL3	darkseagreen4
ASB15	greenyellow
ARPP19	grey60
ASS1	brown
SRRT	red
ASTN1	grey
ATP13A3	tan
ARL8B	grey60
GET3	turquoise
ARV1	darkgreen
ASB7	grey
ASB1	darkseagreen4
ASB18	grey
ASTE1	darkseagreen4
ATP1B1	grey
ATP1A4	grey
ARHGEF3	darkgreen
ARHGEF15	grey
ATG4D	brown
ATF3	lightyellow
ARID3B	orange
ASAH2	greenyellow
ARHGEF10L	turquoise
ATOX1	palevioletred3
ARNTL	white
ARL14	grey
ATG4B	darkseagreen4
ART5	cyan
ART1	turquoise
ARID4B	maroon
PGGHG	lightcyan1
ARSI	grey
ATIC	red
ASF1A	darkgreen
ART3	grey
ARIH2	brown
ARHGEF4	grey
ATP1A1	red
ARHGEF18	darkseagreen4
ATP2B1	grey60
ASCL3	tan
ARRDC2	plum3
ARSJ	cyan
ARHGEF2	lightcyan1
ARL5C	plum1
ARMC7	orange
ARRB2	darkmagenta
ARL13B	tan
ATG9A	brown
ASCL2	darkseagreen4
ARPC3	orange
ARL6IP6	mediumpurple4
ARFIP2	plum1
ARPC4	darkmagenta
ASB16	grey
ARHGDIA	palevioletred3
ATM	darkgreen
ATP2A2	darkgreen
ATP13A2	grey
ARL6IP4	brown4
ARL16	green
ARSG	darkseagreen4
ARGFX	grey
ARHGEF11	orange
ATF7IP	plum1
ARPP21	plum1
ARHGAP20	greenyellow
ASCL4	grey
ARL5A	red
ATAD3C	plum1
ARTN	navajowhite2
ASPA	turquoise
ASGR2	darkgrey
ASGR1	darkgrey
ASH1L	grey
ARHGAP30	orange
ARNT	turquoise
ARID5A	orange
ATF6	orange
ASPM	darkred
ASNSD1	darkgreen
ASXL2	maroon
ASTL	grey
ARL8A	grey
ASPRV1	lightcyan1
ATAD3A	grey
ASCL5	turquoise
ACTRT2	grey
B3GNTL1	orange
BDP1	grey
B2M	white
AZU1	floralwhite
ABHD16A	darkmagenta
ATP6V1G3	tan
BDH1	turquoise
B3GALT4	orange
BAG6	brown
BAAT	grey
BFAR	darkseagreen4
GPANK1	darkseagreen4
DDX39B	salmon2
PRRC2A	darkmagenta
ATP6V1G2	darkgreen
BCL2L14	plum1
BCL7A	grey
B3GLCT	darkgreen
B3GALNT2	grey
ATRN	grey
ATP5F1A	red
BFSP1	grey
ATP5PO	lightcyan
ATP5IF1	darkviolet
BCAR1	greenyellow
ATP4B	grey
ATXN10	honeydew1
ATP7B	grey
ATP6AP2	darkgreen
BACE2	brown
ATP9B	darkseagreen4
ATP9A	orange
AXIN1	darkseagreen4
B4GALT5	orange
BBOX1	grey
AWAT2	grey
ATP5PF	lightcyan
ATPAF2	darkturquoise
BEX5	plum1
ATP8A2	grey
B3GALT5	grey
BCAS1	grey
BEX1	grey
ATP8B1	grey
ATP6V1E1	firebrick4
BCL2L13	brown
BCAT1	lightcoral
BCL2	red
ATP5F1E	plum
BCL7B	darkseagreen4
CSRNP1	orange
ATP6V1B2	orange
B3GALT6	red
AZI2	darkturquoise
B4GALNT3	tan
BEX4	red
BEST1	orange
BARX1	grey
DPH6	plum1
B3GNT3	plum1
ATP5ME	lightcyan
AURKAIP1	grey60
BET1	darkgreen
AVPI1	yellow4
BAK1	turquoise
B3GAT2	grey
BAHD1	turquoise
BBS9	turquoise
AVP	brown
BCL11B	red
BCL2L1	brown
BDNF	grey
BDKRB1	lightsteelblue1
GPN2	red
AVIL	orange
NKX3-2	plum1
BANF2	honeydew1
BAIAP2L2	darkgreen
BAZ1A	white
BCCIP	brown4
B4GALT6	grey
AZGP1	grey
BCAP31	orange
BECN1	orange
BEND5	blue2
ATRNL1	grey
BCDIN3D	white
BCL3	orange
BAG4	maroon
BBX	maroon
BCR	grey
BAG1	thistle3
AVPR2	brown
AUTS2	lightpink4
BARHL1	grey
ATP8B4	floralwhite
AURKA	darkred
BEX2	lightcyan
BAIAP2L1	grey
ATRX	skyblue3
BCLAF1	darkgreen
BANK1	blue2
BCAM	navajowhite1
BAZ1B	darkseagreen4
BAG3	darkgreen
BDH2	grey
B4GALT4	lightcoral
BARX2	lightsteelblue1
ATP6V0A4	tan
TRAPPC3L	skyblue
AURKC	grey
BCL11A	blue2
BFSP2	antiquewhite4
AVL9	orange
BCAS4	red
ATP6V1A	white
ATP4A	turquoise
ATP6V1C1	orange
AUH	grey
BASP1	orange
ATP6V0D2	plum1
B3GAT1	turquoise
BCKDK	orange
B3GALNT1	grey
ATP6V1C2	grey
BCHE	plum1
BCORL1	orange
ATP6V0E1	orange
BCKDHB	grey
DUS4L-BCAP29	darkseagreen4
BARHL2	grey
BATF2	lightyellow
ADGRB1	turquoise
CTU1	grey
BBS10	darkturquoise
BCOR	darkgreen
ATP6AP1	orange
BCL2L15	floralwhite
BAG2	grey
BAALC	honeydew1
ATP6V1H	orange
BCO1	turquoise
BCO2	grey
BCAS2	grey60
BCL2L2	darkgreen
BATF	darkseagreen4
ATR	grey
ATP7A	darkturquoise
ATP6V1G1	lightcyan
ATP6V1D	thistle
ATP2B3	plum1
B3GNT5	grey60
BCAT2	red
ATXN3L	grey
BAX	yellowgreen
BDKRB2	brown
ATP5MF	brown4
ATP6V0C	grey
ATXN3	darkseagreen4
AXIN2	red
ATP5PB	darkviolet
BEND3	turquoise
B4GALNT1	grey
BCL6	orange
ATP5MC1	firebrick4
BANF1	red
B3GNT4	greenyellow
ATP2C2	floralwhite
AXL	greenyellow
B4GAT1	turquoise
AVPR1A	grey
BCKDHA	darkseagreen4
B3GNT8	orange
B4GALT7	darkseagreen4
BARD1	darkseagreen4
AVEN	antiquewhite4
DMAC2L	plum
DMAC2	darkseagreen4
BAG5	darkgreen
BBS7	grey
B3GNT9	skyblue
ATP6V0D1	orange
ATXN2	yellowgreen
BEGAIN	darkturquoise
BAMBI	grey
BAIAP3	grey
ATP8B3	grey
BCL2A1	grey60
BEAN1	grey
CEP131	darkseagreen4
BEND7	orange
B4GALNT2	grey
BATF3	darkseagreen4
ATP6V0A2	darkgreen
ATP6V1F	brown4
AZIN1	white
CARNS1	lightpink4
BEST2	navajowhite1
PRRC2B	darkseagreen4
ATP2C1	grey
B3GALT1	grey
BBS12	darkgreen
ATP5MG	thistle
BAD	orange
AURKB	darkred
BCL7C	red
BAZ2B	white
ATP8A1	plum1
BBS1	darkseagreen4
B3GNT2	white
BCL2L10	cyan
BBS4	darkgreen
ATXN7L1	grey
ATP5F1B	lightpink3
BAP1	yellowgreen
ATP6V1E2	darkseagreen4
BBS2	darkseagreen4
B9D1	greenyellow
BET1L	turquoise
B4GALNT4	darkturquoise
AUP1	grey
ATXN2L	plum1
BEND6	grey
ATP6V0E2	red
B3GNT6	turquoise
B3GALT2	turquoise
BAZ2A	honeydew1
ADGRB3	skyblue
BCL2L12	yellowgreen
BANP	lightcyan1
B3GAT3	darkseagreen4
ATXN1	green
B3GNT7	grey
ATP5F1D	red
BAHCC1	turquoise
BCAS3	grey
B4GALT3	brown
BEST4	plum1
ATP6V0A1	lightcyan1
BCL10	darkturquoise
BACE1	turquoise
BBS5	grey
ATP5MC2	red
BCL9L	red
ATP2B4	orange
BCS1L	darkseagreen4
ATP6V0B	orange
ATXN7L3	darkmagenta
ATP5PD	red
ATP5MC3	darkgreen
BCL6B	turquoise
BAIAP2	grey
BCL2L11	grey
ATP8B2	red
ATPAF1	thistle
BCAN	grey
ADGRB2	grey
B4GALT2	turquoise
PRRC2C	white
BCL9	grey
BECN2	grey
AVPR1B	turquoise
ATXN7L2	darkgreen
LMNTD2	darkgreen
BTNL2	cyan
BRD2	yellowgreen
BTBD7	turquoise
BMP2	grey
CELF4	skyblue
BTBD3	darkgreen
BPIFB2	grey
BPIFB6	grey
BTG3	darkred
BRD1	white
C10orf67	turquoise
BRWD1	plum
BPI	floralwhite
BIK	darkseagreen4
BRSK2	turquoise
BMI1	darkgreen
BIVM	darkgreen
PROSER2	tan
C11orf42	grey
BRWD3	grey60
VSTM4	grey
C11orf58	plum
ARL14EP	darkgreen
BMP6	skyblue3
BZW2	darkseagreen4
BLCAP	darkseagreen4
BMP7	blue2
BHLHE23	plum1
BRCA2	grey
BTN2A1	white
TMEM273	orange
BIN3	orange
LRMDA	darkgrey
CELF5	skyblue
BTBD2	yellowgreen
PRXL2A	green
BMP4	plum1
C10orf99	greenyellow
BMS1	darkseagreen4
BRS3	grey
TSPO2	brown
RNLS	palevioletred2
BLMH	darkseagreen4
BID	white
BMF	darkgrey
BIRC7	grey
BORCS7	brown4
BRD9	red
BNIP3L	brown
BICD2	orange
BLVRA	darkseagreen4
BTBD9	skyblue
HOGA1	greenyellow
C10orf62	grey
BTRC	darkgreen
DEPP1	lightsteelblue
BLOC1S2	plum1
CCDC186	darkseagreen3
BNIP2	white
ARMH3	brown4
CFAP46	turquoise
C11orf24	darkseagreen4
CACUL1	darkturquoise
BRF2	plum1
BTBD16	grey
PLEKHS1	grey
CFAP300	turquoise
BRD3	darkmagenta
BIRC3	green
TEX36	skyblue
BIN2	green
BUD31	thistle
BTG4	grey
WDR11	darkgreen
BTG1	white
BICD1	plum1
C10orf120	plum1
BUB3	lightcyan
BVES	skyblue
BNIP3	darkgreen
C10orf88	darkgreen
EDRF1	darkgreen
BTK	darkseagreen4
BLOC1S3	grey
CCDC172	grey
SMCO4	white
C10orf82	turquoise
BMP15	lightsteelblue
JHY	green
BTAF1	darkgreen
BSPH1	thistle3
BPIFC	grey
BMP8B	green
BLID	greenyellow
BRCA1	grey
C10orf95	grey
BMP5	grey
BRIX1	lightcyan
FAM170B	green
BMX	orange
BTC	tan
BMPR1A	plum1
BTLA	blue2
TASOR2	grey
BLVRB	navajowhite2
FRA10AC1	palevioletred2
BHMT2	plum1
SLX4	darkseagreen4
BRCC3	darkgreen
AAMDC	darkseagreen4
BRI3	orange
BRSK1	red
BHMT	grey
BTBD17	grey
C11orf87	turquoise
BHLHE22	grey
BSND	grey
BPGM	brown
MAJIN	grey
BNC2	grey
BTNL9	grey
BGN	grey
BTBD1	white
C11orf52	greenyellow
NKAPD1	grey
BIRC6	darkgreen
PLET1	plum1
BHLHB9	grey
BPHL	darkgreen
C11orf21	lightpink4
BTBD11	darkseagreen4
BTNL8	orange
BUB1B	turquoise
C11orf49	salmon2
CFAP43	plum1
BHLHE41	grey
LAMTOR1	darkmagenta
ANAPC15	thistle
BTNL3	grey
FAM241B	red
MPC1	darkgreen
TMEM254	grey
C11orf68	darkmagenta
BMPR2	darkgreen
BRMS1	yellowgreen
TMEM258	red
BRD7	darkgreen
MYRF	grey
R3HCC1L	turquoise
MPC2	plum
BLZF1	green
ANAPC16	grey60
BRMS1L	plum1
C10orf105	lightcyan1
VSIR	orange
BST1	orange
ACSM6	turquoise
PYROXD2	red
MCMBP	darkturquoise
BPTF	plum1
TCTN3	red
IFT46	darkgreen
C11orf54	white
MSANTD2	red
BRF1	red
TWNK	red
BMP1	grey
BTBD10	white
BTBD6	red
C10orf53	grey
BZW1	grey60
HIKESHI	orange
SFR1	darkgreen
C11orf1	lightcyan
SPINDOC	cyan
ADIRF	yellow4
BRPF3	plum3
BOK	green
BTG2	white
BHLHE40	white
BRD8	orange
BLK	blue2
BTF3L4	white
BSPRY	lightsteelblue
BLM	darkred
BNIP1	grey
C10orf90	grey
BMP3	turquoise
CELF6	greenyellow
BIN1	red
BPNT1	darkturquoise
TBATA	grey
BSN	grey
SELENOH	darkgreen
BNC1	turquoise
BTF3	plum
C11orf71	grey
BLOC1S1	darkmagenta
KIAA1549L	plum1
BRD4	plum3
BMP2K	brown
DDIAS	firebrick4
BST2	lightyellow
BSG	brown
BTN3A2	lightyellow
BTN2A2	grey60
BTN3A1	lightyellow
BTN3A3	darkseagreen4
AKIP1	darkgrey
C11orf16	grey
PPP1R32	darkturquoise
UQCC3	palevioletred3
IFTAP	darkgreen
BYSL	darkseagreen4
BIRC5	darkred
BTD	turquoise
BTN1A1	grey
BRI3BP	red
BUD13	orange
BSCL2	lightcyan1
BOLL	plum1
BRPF1	darkseagreen4
EMSY	grey
BABAM2	palevioletred3
BIRC2	plum
C11orf53	grey
HOATZ	skyblue
BOC	grey
BSDC1	lightsteelblue
BOLA3	lightcyan
BRIP1	tan
BUB1	darkred
BMP10	skyblue
BTBD8	grey
BRDT	grey
BNIPL	lightcyan1
C14orf180	cyan
CEP20	darkgreen
CDIP1	grey
SPACA7	grey
TMEM251	white
EPOP	darkred
GON7	darkgreen
HEATR9	grey
C17orf78	turquoise
SKA3	darkred
LACC1	grey
MZT1	darkgreen
PROSER1	darkturquoise
BORA	darkgreen
TMEM256	lightcyan
SPEM2	brown
C18orf25	white
PDZD9	grey
C17orf97	grey
C18orf54	plum1
MEDAG	tan
TEX26	plum1
TPGS2	brown
RBFA	grey
RMC1	brown
C18orf21	darkviolet
FAM216B	grey
CCDC178	grey
TMEM241	darkred
CARMIL3	plum1
ELP5	palevioletred3
MISP	plum1
TEX30	darkgreen
R3HDM4	brown
SCIMP	darkgrey
RUBCNL	orange
C17orf100	grey
BRME1	brown
NOP9	grey
C12orf4	darkgreen
C19orf67	grey
RGCC	plum
DTD2	grey
FAM174C	brown4
PCNX4	darkgreen
RHNO1	darkgreen
L3HYPDH	plum1
C14orf39	grey
SPRYD7	grey
LRRC75A	plum3
NCBP3	darkturquoise
CCDC177	turquoise
C14orf28	grey
TEX29	grey
C16orf91	darkseagreen4
METTL21C	grey
MIDEAS	white
NOXRED1	grey
SPTSSA	darkturquoise
SMCO3	grey
TMEM259	yellowgreen
VRTN	plum1
C12orf60	grey
MYDGF	darkseagreen4
NATD1	lightsteelblue
FAM210A	blue2
RIOX1	darkseagreen4
PRR35	greenyellow
TEFM	darkgreen
GID4	brown
METTL26	red
PEAK3	orange
BBOF1	brown
VIPAS39	darkseagreen4
ETFBKMT	grey
MOSMO	red
RTRAF	darkgreen
KNOP1	turquoise
MIS18BP1	darkgreen
CCDC184	turquoise
C15orf62	turquoise
INTS13	darkgreen
CEP128	lightcyan
BABAM1	brown
ARMH4	greenyellow
C12orf40	greenyellow
NRDE2	yellowgreen
DYNAP	green
LDLRAD4	darkturquoise
COX14	darkgreen
C19orf44	grey
VPS35L	darkturquoise
METTL22	brown
C16orf87	turquoise
SLC25A47	grey
TMEM260	white
DIPK1C	plum1
TIMM21	darkgreen
FAAP24	grey
RESF1	white
MIEN1	green
KNSTRN	grey
CLBA1	grey
CCDC197	grey
AHNAK2	greenyellow
IRF2BPL	orange
C16orf71	grey
GSKIP	white
REC114	plum1
ENKD1	lightcyan1
EFCAB11	darkgrey
COPRS	lightcyan1
URI1	darkgreen
C14orf93	darkseagreen4
C14orf119	turquoise
C16orf86	darkturquoise
CFAP20	darkseagreen4
CCER1	grey
SMG9	darkseagreen4
PRAC2	grey
SLIRP	lightcyan
C15orf39	lightcyan1
METTL25	darkgreen
ATAD5	plum1
SYNE4	grey
EFCAB13	grey
ATP5MJ	thistle
PAGR1	darkseagreen4
USB1	orange
FAM219B	grey
CATSPERG	grey
CMC2	lightcyan
C16orf74	blue2
CENPT	brown4
TMEM266	tan
COA8	green
EXOC3L4	grey
TMEM263	darkgreen
C16orf90	greenyellow
C15orf40	brown
INF2	red
CCDC189	darkseagreen4
PMCH	plum1
IZUMO2	grey
C19orf54	darkseagreen4
TICRR	grey
C12orf45	red
RITA1	darkseagreen4
RMI2	darkred
INTS14	grey
CCDC198	brown
DNAAF2	darkgreen
SNRNP25	darkseagreen4
NPRL3	brown
C19orf18	grey
ERG28	lightsteelblue
IFT43	darkseagreen4
IZUMO4	grey
DNAAF3	grey
C12orf76	skyblue3
RUSF1	darkseagreen4
NPAP1	turquoise
EMC10	tan
C14orf132	tan
TEDC2	darkred
FAM71E2	plum1
EMC7	palevioletred3
KATNBL1	grey60
NUTM1	grey
C19orf25	darkseagreen4
SHFL	lightyellow
VPS9D1	orange
C12orf50	turquoise
C12orf29	darkgreen
C16orf46	greenyellow
CFAP161	skyblue3
KANSL2	darkgreen
VCPKMT	white
FAM227B	plum1
C17orf64	turquoise
MAPK1IP1L	darkgreen
ZNF839	lightcyan1
C16orf70	darkturquoise
SWSAP1	darkseagreen4
C12orf57	red
SAMD15	brown
PPP1R36	grey
TIGAR	white
TSR3	darkseagreen4
C16orf78	grey
MCEMP1	orange
NDUFAF8	grey
TEX45	grey
FAAP100	darkseagreen4
CCDC32	darkviolet
WDR83OS	plum1
TRIR	darkmagenta
C15orf48	lightyellow
C16orf89	turquoise
TIMM29	darkseagreen4
PTX4	turquoise
BORCS6	darkseagreen4
CTC1	darkseagreen4
TPGS1	darkseagreen4
SYNE3	darkseagreen4
PIK3R6	grey
TERB2	skyblue
INSYN1	plum1
ADPRM	darkgreen
CDIN1	darkgreen
C12orf42	grey
SMIM7	darkseagreen4
C16orf82	grey
MEIOB	brown
SPRING1	darkgreen
OGFOD3	darkmagenta
CYBC1	orange
MYG1	brown
OXLD1	darkseagreen4
GDPGP1	grey
C16orf72	orange
CACTIN	grey
ANKRD40CL	plum1
C12orf56	grey
SPATA33	grey
C19orf53	red
BRICD5	darkseagreen4
C19orf33	skyblue3
PIANP	greenyellow
PARPBP	darkred
MFSD12	brown
GIPC3	turquoise
KXD1	darkseagreen4
MILR1	antiquewhite2
REX1BD	red
C12orf73	grey
CBARP	turquoise
OTOGL	plum1
C17orf75	grey
C12orf43	darkseagreen4
FAM216A	darkgreen
C19orf12	darkgreen
C19orf47	grey
C17orf58	darkgreen
SPX	grey
C12orf65	darkgreen
SPATA32	grey
PRR29	plum1
C12orf71	plum1
HROB	lightcoral
C12orf54	cyan
NAA25	red
HECTD4	brown
ATG101	darkseagreen4
SMG8	white
TEPSIN	lightcyan1
TMEM52B	floralwhite
C17orf67	grey
HID1	plum1
C17orf49	brown4
C17orf50	tan
FAM222B	salmon2
C17orf80	grey
SPATC1L	grey
SMDT1	darkseagreen4
PRXL2B	darkseagreen4
C22orf15	grey
C2	lightyellow
C1QTNF9	plum1
MAP3K7CL	skyblue3
C21orf91	firebrick4
SHLD1	darkseagreen4
SLX4IP	maroon
PAXBP1	darkgreen
C21orf62	grey
FAM110A	brown
TMEM230	darkgreen
DZANK1	grey
APMAP	orange
YBEY	brown
LRRN4	grey
DRICH1	grey
C22orf42	grey
SOGA1	turquoise
CDPF1	plum1
C2CD2	darkgrey
EVA1C	lightsteelblue
TOX2	darkseagreen4
C21orf58	green
C1QL3	plum1
C1GALT1C1	white
C1QTNF9B	grey
MIS18A	turquoise
RIPOR3	brown
PRR14L	red
OCSTAMP	navajowhite1
BPIFB3	grey
C1GALT1	grey60
CFAP61	tan
C1R	grey
C1RL	orange
C2CD4C	green
RBBP8NL	turquoise
CNBD2	grey
ANKRD60	turquoise
GID8	plum
BPIFA3	turquoise
CFAP410	darkseagreen4
TSPEAR	grey
RTCB	darkseagreen4
FAM207A	yellowgreen
C1QTNF6	cyan
BPIFB1	plum1
C20orf85	grey
C1QBP	lightcyan
SCP2D1	grey
LRRC75B	yellow4
BPIFA2	plum1
FAM217B	maroon
NOL4L	turquoise
PRELID3B	white
C20orf173	grey
TLDC2	grey
OSER1	brown
TANGO2	brown
FNDC11	grey
C1orf127	grey
CCM2L	grey
MROH8	navajowhite2
C1QTNF8	skyblue
RTL10	darkseagreen4
ABHD16B	cyan
MGME1	white
LAMP5	grey
C22orf39	darkseagreen4
KDF1	greenyellow
SZRD1	darkmagenta
C1orf167	grey
KIAA0930	orange
C20orf144	cyan
GUCD1	brown
C2CD4A	plum1
TEX33	turquoise
C22orf23	plum1
WDCP	darkseagreen4
C1orf158	plum1
DRAXIN	cyan
PCARE	brown
ATRAID	red
LDAH	red
CPLANE2	grey
FAAP20	darkmagenta
C2orf73	grey
C1orf122	darkmagenta
C1orf94	grey
PRR30	grey
MRGBP	white
C1orf216	grey
C20orf27	darkgreen
AP5S1	brown4
AAR2	red
MICOS10	lightcyan
C20orf96	greenyellow
SMIM12	grey60
CZIB	brown4
SLC52A3	grey
C1orf210	tan
FAM210B	brown
ERLEC1	darkgreen
RTF2	orange
FAM209A	green
FAM209B	orange
NDUFAF5	darkgreen
STPG4	plum1
LURAP1	plum1
C22orf31	grey
C20orf194	tan
C1orf87	plum1
SLC35F6	darkseagreen4
TCEANC2	green
CAMKMT	darkgreen
C20orf141	plum1
SPATA25	plum1
LKAAEAR1	grey
MROH7	grey
BPIFB4	grey
MACROD2	greenyellow
TMEM74B	grey
CNOT11	red
ACTL10	cyan
C2orf49	darkturquoise
GCFC2	turquoise
COA7	darkturquoise
SZT2	plum1
PIFO	turquoise
COA5	darkgreen
C2orf76	tan
DRC1	grey
CIART	grey
CNRIP1	navajowhite1
C1QTNF2	grey
ERICH4	plum1
C1orf189	darkturquoise
C1QTNF1	grey
C1orf112	darkred
UNC80	plum1
C1QL2	grey
SPATA46	honeydew1
C1S	plum1
MICOS13	red
AXDND1	cyan
METTL18	darkgreen
STUM	grey
C1orf105	grey
C19orf73	grey
CATSPERE	plum1
TRMT1L	white
C1QTNF7	plum1
CNST	darkseagreen3
UTP25	darkgreen
PRADC1	palevioletred3
KANSL1L	grey
C1orf53	darkgreen
SWT1	plum3
CCDC190	grey
CATIP	grey
TEX35	plum1
ODR4	plum1
SPRTN	white
CCDC181	turquoise
C1orf100	plum1
SUCO	grey
SPATA45	grey
SHCBP1L	grey
[truncated: 16,067 more rows]

## Sheet: pathway of darkgrey module
Canonical Pathways	-log(p-value)	Ratio	Molecules
Antigen Presentation Pathway	9.48	0.205	CD74,HLA-DMA,HLA-DMB,HLA-DPA1,HLA-DQB1,HLA-DRA,HLA-DRB3,HLA-DRB4
B Cell Development	9.12	0.186	CD86,HLA-DMA,HLA-DMB,HLA-DPA1,HLA-DQB1,HLA-DRA,HLA-DRB3,HLA-DRB4
Th1 Pathway	7.68	0.082	CD4,CD86,HLA-DMA,HLA-DMB,HLA-DPA1,HLA-DQB1,HLA-DRA,HLA-DRB3,HLA-DRB4,PSEN2
Th2 Pathway	7.2	0.073	CD4,CD86,HLA-DMA,HLA-DMB,HLA-DPA1,HLA-DQB1,HLA-DRA,HLA-DRB3,HLA-DRB4,PSEN2
IL-4 Signaling	6.41	0.086	HLA-DMA,HLA-DMB,HLA-DPA1,HLA-DQB1,HLA-DRA,HLA-DRB3,HLA-DRB4,RRAS
Th1 and Th2 Activation Pathway	6.27	0.0581	CD4,CD86,HLA-DMA,HLA-DMB,HLA-DPA1,HLA-DQB1,HLA-DRA,HLA-DRB3,HLA-DRB4,PSEN2
PD-1, PD-L1 cancer immunotherapy pathway	5.97	0.0755	HLA-DMA,HLA-DMB,HLA-DPA1,HLA-DQB1,HLA-DRA,HLA-DRB3,HLA-DRB4,SMAD3
MSP-RON Signaling In Macrophages Pathway	5.65	0.0684	HLA-DMA,HLA-DMB,HLA-DPA1,HLA-DQB1,HLA-DRA,HLA-DRB3,HLA-DRB4,RRAS
Neuroinflammation Signaling Pathway	5.46	0.0381	CD86,CSF1R,CX3CR1,HLA-DMA,HLA-DMB,HLA-DPA1,HLA-DQB1,HLA-DRA,HLA-DRB3,HLA-DRB4,P2RX7,PSEN2
Histamine Degradation	3.63	0.176	ALDH1A1,ALDH2,HNMT
Tryptophan Degradation III (Eukaryotic)	3.17	0.125	ACAA2,HSD17B4,KYNU
Fatty Acid β-oxidation I	2.72	0.0882	ACAA2,HSD17B4,SLC27A1
Macropinocytosis Signaling	2.64	0.0526	CSF1R,RAB34,RRAS,SRC
PKCθ Signaling in T Lymphocytes	2.59	0.0197	CACNA2D4,CD4,CD86,HLA-DMA,HLA-DMB,HLA-DPA1,HLA-DQB1,HLA-DRA,HLA-DRB3,HLA-DRB4,RRAS
Glucocorticoid Receptor Signaling	2.45	0.0189	FBP1,HLA-DMA,HLA-DMB,HLA-DPA1,HLA-DQB1,HLA-DRA,HLA-DRB3,HLA-DRB4,RRAS,SMAD3,SRC
Crosstalk between Dendritic Cells and Natural Killer Cells	2.36	0.044	CD86,HLA-DRA,HLA-DRB3,HLA-DRB4
Leukotriene Biosynthesis	2.35	0.143	LTA4H,MGST2
T Cell Receptor Signaling	2.28	0.0179	CD4,CD86,DUSP6,HLA-DMA,HLA-DMB,HLA-DPA1,HLA-DQB1,HLA-DRA,HLA-DRB3,HLA-DRB4,RRAS
Glutaryl-CoA Degradation	2.18	0.118	ACAA2,HSD17B4
Isoleucine Degradation I	2.18	0.118	ACAA2,HSD17B4
Sorbitol Degradation I	2.14	1	SORD
T Cell Exhaustion Signaling Pathway	2.07	0.0177	CD86,HLA-DMA,HLA-DMB,HLA-DPA1,HLA-DQB1,HLA-DRA,HLA-DRB3,HLA-DRB4,RRAS,SMAD3
Fatty Acid α-oxidation	2.04	0.1	ALDH1A1,ALDH2
Putrescine Degradation III	2	0.0952	ALDH1A1,ALDH2
Role of NFAT in Regulation of the Immune Response	1.96	0.017	CD4,CD86,HLA-DMA,HLA-DMB,HLA-DPA1,HLA-DQB1,HLA-DRA,HLA-DRB3,HLA-DRB4,RRAS
ICOS-ICOSL Signaling in T Helper Cells	1.92	0.0178	CD4,CD86,HLA-DMA,HLA-DMB,HLA-DPA1,HLA-DQB1,HLA-DRA,HLA-DRB3,HLA-DRB4
Ethanol Degradation IV	1.92	0.087	ALDH1A1,ALDH2
Phagosome Formation	1.92	0.016	CARD9,CCR2,CD36,CMKLR1,CX3CR1,FZD2,GPR162,MARCO,PLA2G7,RRAS,SRC
CD28 Signaling in T Helper Cells	1.88	0.0174	CD4,CD86,HLA-DMA,HLA-DMB,HLA-DPA1,HLA-DQB1,HLA-DRA,HLA-DRB3,HLA-DRB4
Tryptophan Degradation X (Mammalian, via Tryptamine)	1.85	0.08	ALDH1A1,ALDH2
Gustation Pathway	1.81	0.025	CACNA2D4,CD36,LIPA,P2RX4,P2RX7
Graft-versus-Host Disease Signaling	1.79	0.0179	CD86,HLA-DMA,HLA-DMB,HLA-DPA1,HLA-DQB1,HLA-DRA,HLA-DRB3,HLA-DRB4
Autoimmune Thyroid Disease Signaling	1.75	0.0177	CD86,HLA-DMA,HLA-DMB,HLA-DPA1,HLA-DQB1,HLA-DRA,HLA-DRB3,HLA-DRB4
Dopamine Degradation	1.73	0.069	ALDH1A1,ALDH2
Calcium-induced T Lymphocyte Apoptosis	1.71	0.0174	CD4,HLA-DMA,HLA-DMB,HLA-DPA1,HLA-DQB1,HLA-DRA,HLA-DRB3,HLA-DRB4
Estrogen-Dependent Breast Cancer Signaling	1.7	0.038	HSD17B4,RRAS,SRC
Chemokine Signaling	1.69	0.0375	CAMK1,RRAS,SRC
Anandamide Degradation	1.67	0.333	NAAA
T Helper Cell Differentiation	1.66	0.017	CD86,HLA-DMA,HLA-DMB,HLA-DPA1,HLA-DQB1,HLA-DRA,HLA-DRB3,HLA-DRB4
Ethanol Degradation II	1.65	0.0625	ALDH1A1,ALDH2
OX40 Signaling Pathway	1.62	0.0167	CD4,HLA-DMA,HLA-DMB,HLA-DPA1,HLA-DQB1,HLA-DRA,HLA-DRB3,HLA-DRB4
Allograft Rejection Signaling	1.6	0.0166	CD86,HLA-DMA,HLA-DMB,HLA-DPA1,HLA-DQB1,HLA-DRA,HLA-DRB3,HLA-DRB4
HER-2 Signaling in Breast Cancer	1.6	0.022	NUP62,NUP93,RRAS,SMAD3,SRC
Xenobiotic Metabolism AHR Signaling Pathway	1.6	0.0345	ALDH1A1,ALDH2,MGST2
Noradrenaline and Adrenaline Degradation	1.58	0.0571	ALDH1A1,ALDH2
Altered T Cell and B Cell Signaling in Rheumatoid Arthritis	1.56	0.0163	CD86,HLA-DMA,HLA-DMB,HLA-DPA1,HLA-DQB1,HLA-DRA,HLA-DRB3,HLA-DRB4
Osteoarthritis Pathway	1.55	0.0214	ACVRL1,ANXA2,FZD2,P2RX7,SMAD3
Dendritic Cell Maturation	1.55	0.0153	CD86,HLA-DMA,HLA-DMB,HLA-DPA1,HLA-DQB1,HLA-DRA,HLA-DRB3,HLA-DRB4,IRF8
Aryl Hydrocarbon Receptor Signaling	1.54	0.0252	ALDH1A1,ALDH2,MGST2,SRC
Phenylethylamine Degradation I	1.54	0.25	ALDH2
Phagosome Maturation	1.54	0.0252	CTSH,HLA-DRA,HLA-DRB3,HLA-DRB4
Type I Diabetes Mellitus Signaling	1.49	0.0157	CD86,HLA-DMA,HLA-DMB,HLA-DPA1,HLA-DQB1,HLA-DRA,HLA-DRB3,HLA-DRB4
NUR77 Signaling in T Lymphocytes	1.47	0.0156	CD86,HLA-DMA,HLA-DMB,HLA-DPA1,HLA-DQB1,HLA-DRA,HLA-DRB3,HLA-DRB4
LPS/IL-1 Mediated Inhibition of RXR Function	1.44	0.0199	ALDH1A1,ALDH2,MGST2,NR1H3,SLC27A1
Tryptophan Degradation to 2-amino-3-carboxymuconate Semialdehyde	1.37	0.167	KYNU
Systemic Lupus Erythematosus In T Cell Signaling Pathway	1.36	0.0141	CD86,HLA-DMA,HLA-DMB,HLA-DPA1,HLA-DQB1,HLA-DRA,HLA-DRB3,HLA-DRB4,RRAS
Xenobiotic Metabolism CAR Signaling Pathway	1.32	0.0213	ALDH1A1,ALDH2,MGST2,SRC

## Sheet: DEGs.enrichment
module	ARDS.Control.hits	Sepsis.Control.hits	ARDS.Sepsis.hits	ARDS.Control.p	Sepsis.Control.p	ARDS.Sepsis.p	ARDS.Control.BH	Sepsis.Control.BH	ARDS.Sepsis.BH
antiquewhite2	0	0	0	1	1	1	1	1	1
antiquewhite4	0	1	0	1	0.586593	1	1	1	1
blue2	1	3	1	0.414061	0.0260092	0.438698	1	0.118224	1
brown	1	17	30	0.995516	0.00022028	6.99924e-14	1	0.00122378	1.74981e-12
brown4	7	11	0	4.13534e-05	1.55132e-08	1	0.000413534	1.93915e-07	1
cyan	0	0	0	1	1	1	1	1	1
darkgreen	21	5	5	0.00287055	0.997394	0.993048	0.017941	1	1
darkgrey	20	10	3	1.35704e-17	8.4847e-06	0.198462	6.78522e-16	7.07058e-05	0.992308
darkmagenta	10	8	0	2.81001e-07	8.52804e-05	1	3.51251e-06	0.000533003	1
darkred	14	3	0	3.38982e-10	0.269736	1	8.47455e-09	0.855639	1
darkseagreen3	0	0	0	1	1	1	1	1	1
darkseagreen4	8	5	4	0.723668	0.989114	0.992024	1	1	1
darkturquoise	0	5	0	1	0.195937	1	1	0.753602	1
darkviolet	0	0	0	1	1	1	1	1	1
firebrick4	3	7	0	0.0175377	4.11514e-06	1	0.0974314	4.11514e-05	1
floralwhite	5	2	0	0.00282819	0.321781	1	0.017941	0.893837	1
green	0	1	1	1	0.960964	0.945929	1	1	1
greenyellow	0	0	0	1	1	1	1	1	1
grey	6	9	8	1	1	1	1	1	1
grey60	1	2	2	0.92174	0.807652	0.758396	1	1	1
honeydew1	0	0	0	1	1	1	1	1	1
lightcoral	0	0	1	1	1	0.458633	1	1	1
lightcyan	0	2	0	1	0.624047	1	1	1	1
lightcyan1	0	1	6	1	0.906389	0.019429	1	1	0.121432
lightpink3	0	0	1	1	1	0.357225	1	1	1
lightpink4	2	0	12	0.18665	1	5.15516e-11	0.933251	1	8.59194e-10
lightsteelblue	1	0	5	0.438072	1	0.000385614	1	1	0.00385614
lightsteelblue1	0	3	0	1	0.133555	1	1	0.556481	1
lightyellow	1	0	3	0.791379	1	0.235834	1	1	1
maroon	5	2	5	0.00123	0.248104	0.00172806	0.01025	0.855639	0.0123433
mediumpurple4	0	0	0	1	1	1	1	1	1
navajowhite1	0	0	0	1	1	1	1	1	1
navajowhite2	1	16	1	0.551804	1.59082e-15	0.579797	1	3.97704e-14	1
orange	10	7	11	0.414826	0.921243	0.383	1	1	1
palevioletred2	0	13	0	1	3.66116e-15	1	1	6.10194e-14	1
palevioletred3	0	1	0	1	0.640935	1	1	1	1
plum	2	2	0	0.244422	0.31446	1	1	0.893837	1
plum1	0	1	1	1	0.999998	0.999993	1	1	1
plum3	1	6	23	0.378725	2.14267e-05	6.61707e-33	1	0.000153048	3.30854e-31
red	1	3	7	0.997356	0.972065	0.436195	1	1	1
salmon2	1	1	1	0.357591	0.412266	0.380035	1	1	1
skyblue	0	0	1	1	1	0.869897	1	1	1
skyblue3	2	0	2	0.321161	1	0.354811	1	1	1
tan	0	1	0	1	0.96136	1	1	1	1
thistle	1	3	0	0.36294	0.0166371	1	1	0.0831853	1
thistle3	0	20	4	1	1.17814e-26	0.00148878	1	5.89071e-25	0.0123433
turquoise	2	0	15	0.998872	1	0.0548304	1	1	0.304613
white	21	8	2	4.14268e-08	0.273804	0.976266	6.90447e-07	0.855639	1
yellow4	1	1	0	0.4832	0.547416	1	1	1	1
yellowgreen	1	0	7	0.690188	1	0.000271118	1	1	0.00338898
